# Supplementary material for: Biomechanical differences between able-bodied and spinal cord injured individuals walking in an overground robotic exoskeleton
Source: PLoS One. 2022 Jan 27;17(1):e0262915. doi: 10.1371/journal.pone.0262915 (PMC8794144; doi:10.1371/journal.pone.0262915)
Supplement: S1 Data — (XLSX) [file pone.0262915.s001.xlsx]

## Sheet: Able bodied kinematics
	Trunk angle x											Trunk angle y											Trunk angle z
Percentage gait cycle	P1	P2	P3	P4	P5	P6	P7	P8	Mean	SD		P1	P2	P3	P4	P5	P6	P7	P8	Mean	SD		P1	P2	P3	P4	P5	P6	P7	P8	Mean	SD
0	-13.9544	-3.65687	-19.6974	11.2124	3.94758	5.82495	-18.8222	-15.0113	-6.26966	11.3824		1.60695	4.36225	7.69599	2.90969	5.64412	4.24536	1.63187	7.072	4.39603	2.15815		-2.68365	-8.07153	-7.88144	-5.71093	-8.81665	-12.0044	-5.42455	-8.83539	-7.42857	2.62067
1	-13.6788	-3.39947	-19.3766	11.7636	4.17074	6.17638	-18.9356	-14.2078	-5.93594	11.4378		1.36414	4.58551	7.45508	2.74255	5.51829	4.28366	1.5418	7.18793	4.33487	2.19384		-2.49149	-8.46452	-7.40184	-5.54989	-9.00853	-11.9876	-5.0409	-9.28879	-7.40419	2.77073
2	-13.469	-3.15275	-19.0701	12.0683	4.3012	6.43572	-19.3287	-13.403	-5.70229	11.4766		1.20656	4.88879	7.31574	2.62066	5.52638	4.37924	1.57398	7.73942	4.40635	2.3052		-2.20828	-8.77227	-6.80129	-5.33156	-9.19793	-11.7973	-4.6	-10.1249	-7.35419	2.98519
3	-13.3651	-2.92548	-18.8435	12.1339	4.28963	6.6189	-19.998	-12.6562	-5.59325	11.5192		1.2207	5.31959	7.42948	2.62372	5.92614	4.6084	1.81656	8.7161	4.70758	2.50512		-1.92521	-9.0342	-6.25882	-5.30104	-9.55983	-11.4445	-4.33067	-11.2372	-7.38643	3.23106
4	-13.2271	-2.75753	-18.7558	11.9901	4.1242	6.72569	-20.7282	-12.0478	-5.58455	11.5415		1.39556	5.85385	7.69364	2.78761	6.68759	4.97164	2.19157	9.72	5.16268	2.70819		-1.6999	-9.2935	-5.77765	-5.62552	-10.1632	-11.0553	-4.20029	-11.9977	-7.47663	3.43118
5	-13.0005	-2.71905	-18.7745	11.7787	3.88983	6.72489	-21.1597	-11.6158	-5.6095	11.5049		1.67093	6.41726	7.83681	3.10996	7.51059	5.35771	2.49353	10.3311	5.59099	2.80738		-1.58338	-9.56726	-5.22452	-6.28686	-10.9608	-10.7887	-4.18532	-11.8988	-7.56195	3.5183
6	-12.7864	-2.88256	-18.8646	11.6707	3.68167	6.5895	-21.2625	-11.271	-5.64065	11.4316		1.98186	6.90957	7.65473	3.56681	8.11336	5.63007	2.70539	10.3669	5.86609	2.73896		-1.58321	-9.79084	-4.50748	-7.12833	-11.7485	-10.6845	-4.33169	-11.0606	-7.60439	3.53853
7	-12.638	-3.18893	-19.0162	11.7111	3.4534	6.35489	-21.1524	-10.9044	-5.67256	11.3461		2.25335	7.24445	7.14585	4.0762	8.38008	5.73143	2.70635	9.93378	5.93393	2.56478		-1.62206	-9.85921	-3.67125	-7.90789	-12.2073	-10.6082	-4.45382	-10.0151	-7.5431	3.57686
8	-12.5615	-3.54294	-19.1839	11.8178	3.18419	6.11207	-20.9565	-10.4934	-5.70302	11.2617		2.42854	7.38874	6.44554	4.47479	8.3139	5.70732	2.53472	9.26534	5.81986	2.37328		-1.61019	-9.69829	-2.81906	-8.3699	-12.1859	-10.3813	-4.4528	-9.19814	-7.33945	3.6127
9	-12.5902	-3.87587	-19.3128	11.8789	3.00553	5.91094	-20.6415	-10.1246	-5.71871	11.1722		2.48767	7.40986	5.70271	4.59963	7.98836	5.61775	2.19792	8.4769	5.5601	2.2225		-1.50067	-9.38505	-2.07866	-8.38713	-11.8826	-9.92937	-4.38542	-8.57426	-7.01539	3.60222
10	-12.711	-4.15722	-19.3749	11.8805	2.96754	5.73371	-20.3082	-9.89123	-5.73261	11.0929		2.43222	7.40326	4.98766	4.38455	7.48907	5.48914	1.78198	7.55283	5.19009	2.11443		-1.29283	-9.09918	-1.54744	-8.03344	-11.575	-9.30904	-4.34828	-7.8774	-6.63533	3.54924
11	-12.8654	-4.41658	-19.3827	11.8738	2.9702	5.53473	-20.1109	-9.78899	-5.77322	11.0385		2.28985	7.39406	4.30719	3.89569	6.9059	5.34024	1.39081	6.50495	4.75359	2.04112		-1.0432	-8.95668	-1.26017	-7.51204	-11.3877	-8.64307	-4.45877	-6.9854	-6.28088	3.47837
12	-13.0244	-4.68952	-19.367	11.8458	2.91023	5.27187	-20.1064	-9.72962	-5.86114	10.9966		2.10789	7.36762	3.67853	3.26344	6.31753	5.17178	1.07749	5.42354	4.30098	2.00479		-0.8374	-8.96218	-1.22733	-7.01274	-11.2964	-8.03578	-4.61279	-5.97813	-5.99534	3.41599
13	-13.2097	-4.97711	-19.3735	11.729	2.75699	4.945	-20.3311	-9.61273	-6.00915	10.9608		1.93935	7.34844	3.12678	2.59272	5.74811	4.98724	0.822954	4.43303	3.87483	2.01208		-0.739635	-9.08306	-1.44614	-6.63901	-11.1937	-7.56095	-4.75394	-5.13297	-5.81867	3.3499
14	-13.4699	-5.31436	-19.4448	11.4457	2.48037	4.58739	-20.7827	-9.42415	-6.24032	10.9269		1.83058	7.36259	2.65517	1.96539	5.19819	4.80553	0.571974	3.61307	3.50031	2.06003		-0.764606	-9.27034	-1.85825	-6.43084	-11.001	-7.24607	-4.7463	-4.66632	-5.74797	3.25672
15	-13.8089	-5.71785	-19.5908	10.9481	2.07849	4.24875	-21.2899	-9.23354	-6.54571	10.8695		1.79309	7.36576	2.24505	1.46385	4.6808	4.62976	0.263952	2.95788	3.17502	2.12633		-0.876251	-9.467	-2.33032	-6.38823	-10.7047	-7.05499	-4.55022	-4.50428	-5.7345	3.14071
16	-14.2235	-6.1858	-19.803	10.2467	1.61385	3.93987	-21.6952	-9.14043	-6.90593	10.7735		1.7993	7.25176	1.83864	1.13154	4.19018	4.43642	-0.127754	2.42928	2.86867	2.17398		-1.00737	-9.55804	-2.70742	-6.46902	-10.3055	-6.92982	-4.15657	-4.44919	-5.69787	3.02328
17	-14.6886	-6.73214	-20.0624	9.40232	1.19495	3.60943	-21.9363	-9.20108	-7.30173	10.6406		1.80058	6.92822	1.34325	0.934852	3.68773	4.18846	-0.524203	1.99664	2.54444	2.16596		-1.085	-9.38188	-2.83825	-6.55722	-9.77333	-6.80698	-3.68224	-4.36664	-5.56144	2.90026
18	-15.0933	-7.31191	-20.3407	8.48645	0.864891	3.2143	-21.9773	-9.41025	-7.69597	10.4633		1.7462	6.36442	0.696289	0.78605	3.10112	3.8517	-0.914363	1.61423	2.1557	2.10284		-1.05727	-8.85555	-2.65259	-6.50268	-9.06435	-6.6105	-3.13006	-4.18057	-5.2567	2.75981
19	-15.3712	-7.84342	-20.6299	7.60469	0.622652	2.74932	-21.8783	-9.72241	-8.05857	10.2642		1.62757	5.58809	-0.10499	0.597739	2.42493	3.42462	-1.29042	1.2201	1.68595	2.00831		-0.934554	-8.00746	-2.15966	-6.20071	-8.19937	-6.2885	-2.49732	-3.83093	-4.76481	2.60206
20	-15.5775	-8.30731	-20.9153	6.86411	0.430246	2.23634	-21.741	-10.0988	-8.38865	10.0817		1.44923	4.63144	-1.0212	0.319591	1.68301	2.92233	-1.58832	0.769991	1.14576	1.89346		-0.743208	-6.90947	-1.4121	-5.65436	-7.22016	-5.82984	-1.9234	-3.28556	-4.12226	2.42195
21	-15.7821	-8.73021	-21.1756	6.30731	0.299432	1.73185	-21.5931	-10.5468	-8.68615	9.94026		1.19487	3.49711	-1.98361	-0.0500579	0.874488	2.36235	-1.77834	0.276869	0.54921	1.75948		-0.492039	-5.60373	-0.520564	-4.96621	-6.14761	-5.24854	-1.45156	-2.61917	-3.38118	2.21998
22	-16.0151	-9.12922	-21.3904	5.91607	0.235798	1.28214	-21.4432	-11.0716	-8.95194	9.84484		0.878453	2.20363	-2.93048	-0.474702	0.000427619	1.76492	-1.89773	-0.242789	-0.0872833	1.62616		-0.199161	-4.10909	0.384589	-4.25836	-5.00054	-4.56113	-1.03516	-1.90861	-2.58593	2.00727
23	-16.2899	-9.46193	-21.5886	5.68249	0.219419	0.875806	-21.3743	-11.6576	-9.19932	9.80944		0.529133	0.845853	-3.84078	-0.906357	-0.877012	1.15029	-1.99985	-0.782891	-0.735202	1.53903		0.114641	-2.52038	1.22363	-3.62464	-3.90926	-3.78602	-0.697826	-1.18253	-1.7978	1.82502
24	-16.6026	-9.70919	-21.8127	5.58115	0.215415	0.534837	-21.396	-12.2604	-9.43119	9.83437		0.151883	-0.390641	-4.65666	-1.31327	-1.61862	0.548998	-2.08772	-1.31762	-1.33546	1.51382		0.448819	-1.0693	1.93395	-3.11957	-3.07432	-2.95711	-0.493146	-0.461212	-1.09899	1.72505
25	-16.8988	-9.92775	-22.0687	5.53231	0.1762	0.304309	-21.466	-12.8411	-9.64871	9.89188		-0.312816	-1.38129	-5.29664	-1.67303	-2.09644	-0.0262083	-2.09512	-1.82006	-1.8377	1.4975		0.834038	0.0646537	2.4626	-2.77519	-2.59187	-2.1014	-0.454374	0.232615	-0.541116	1.71456
26	-17.1848	-10.1774	-22.3423	5.45665	0.0786706	0.193208	-21.5607	-13.4033	-9.8675	9.95908		-0.853619	-2.15845	-5.71791	-1.95874	-2.35476	-0.589923	-1.99322	-2.29559	-2.24028	1.4536		1.24011	0.894444	2.79429	-2.61919	-2.35164	-1.26673	-0.529143	0.888057	-0.118725	1.77119
27	-17.4783	-10.4505	-22.6298	5.32934	-0.103051	0.174573	-21.7223	-13.9581	-10.1048	10.0318		-1.34972	-2.84036	-5.98341	-2.15057	-2.53601	-1.1166	-1.81582	-2.77057	-2.57038	1.41915		1.55179	1.55493	3.01877	-2.6591	-2.17245	-0.532042	-0.576628	1.48884	0.209263	1.87787
28	-17.7251	-10.654	-22.8709	5.16011	-0.350332	0.219371	-21.9041	-14.5176	-10.3303	10.0895		-1.69504	-3.47796	-6.21088	-2.24311	-2.71306	-1.56615	-1.72432	-3.24411	-2.85933	1.43531		1.70004	2.12961	3.2788	-2.84773	-1.98009	0.06435	-0.414171	1.99692	0.490965	2.01374
29	-17.8903	-10.6978	-23.0395	4.97805	-0.54767	0.336997	-21.8949	-15.1466	-10.4877	10.1204		-1.94196	-4.00968	-6.4476	-2.24836	-2.87696	-1.92221	-1.745	-3.65817	-3.10624	1.48679		1.76501	2.61259	3.62367	-3.09361	-1.78936	0.52168	-0.0345593	2.37772	0.747894	2.15917
30	-18	-10.5571	-23.1803	4.77866	-0.592867	0.54172	-21.6425	-15.8926	-10.5681	10.1474		-2.21472	-4.39902	-6.6503	-2.18564	-3.00782	-2.17346	-1.83525	-3.95382	-3.30251	1.53213		1.8655	3.04197	3.99671	-3.31461	-1.59039	0.849342	0.480859	2.63256	0.995241	2.29625
31	-18.0406	-10.3004	-23.2827	4.54746	-0.481122	0.816681	-21.2625	-16.7221	-10.5907	10.1836		-2.53646	-4.69726	-6.80434	-2.08647	-3.1401	-2.31232	-1.92508	-4.16011	-3.45777	1.57005		1.9966	3.49393	4.39559	-3.43514	-1.27593	1.0914	1.06517	2.85162	1.2729	2.40932
32	-17.9516	-10.0131	-23.1485	4.34241	-0.250356	1.10517	-20.844	-17.5672	-10.5409	10.2024		-2.83618	-4.96207	-6.98491	-1.99715	-3.35186	-2.35334	-1.9508	-4.39973	-3.6045	1.63708		2.10651	3.99898	4.93055	-3.39317	-0.70934	1.34566	1.50332	3.17304	1.61944	2.49786
33	-17.5474	-9.70988	-23.0779	4.23185	0.105047	1.38117	-20.4653	-18.363	-10.4307	10.2484		-3.0699	-5.21657	-7.28234	-1.97529	-3.68754	-2.34939	-1.95362	-4.7976	-3.79153	1.75059		2.18619	4.53852	5.63329	-3.13239	0.134	1.71776	1.86771	3.69258	2.07971	2.55964
34	-17.1324	-9.35429	-22.9445	4.24547	0.57523	1.66574	-20.038	-19.0654	-10.256	10.3206		-3.34035	-5.44569	-7.69385	-2.07988	-4.1149	-2.35983	-1.98443	-5.33771	-4.04458	1.88401		2.31632	5.0697	6.43608	-2.60102	1.1446	2.23374	2.24876	4.35706	2.65066	2.58332
35	-16.7148	-8.91007	-22.802	4.39449	1.09531	1.98886	-19.4709	-19.6724	-10.0114	10.4131		-3.68958	-5.59882	-8.08252	-2.32985	-4.54696	-2.40747	-2.0574	-5.87282	-4.32318	1.98084		2.53501	5.53896	7.1097	-1.80201	2.14398	2.82706	2.69492	4.98574	3.25417	2.52224
36	-16.3553	-8.36403	-22.6324	4.68598	1.61874	2.36407	-18.7858	-20.1726	-9.70518	10.5248		-4.10677	-5.61912	-8.31965	-2.68658	-4.88614	-2.4914	-2.12201	-6.3117	-4.56792	2.0115		2.85239	5.89865	7.4893	-0.807052	2.94875	3.41238	3.10879	5.48642	3.7987	2.35411
37	-16.0033	-7.71502	-22.3742	5.124	2.14026	2.79265	-18.2188	-20.5371	-9.34894	10.6615		-4.52715	-5.4796	-8.37513	-3.07949	-5.04649	-2.5946	-2.17986	-6.69722	-4.74744	1.98888		3.25291	6.12289	7.59797	0.24504	3.45656	3.95484	3.53621	5.95589	4.26529	2.11793
38	-15.5785	-7.01481	-22.0278	5.69499	2.64851	3.25828	-17.746	-20.7403	-8.93819	10.8001		-4.87988	-5.19969	-8.30242	-3.42794	-5.00804	-2.69231	-2.16904	-7.12378	-4.85039	1.97176		3.66323	6.21579	7.55863	1.18253	3.69951	4.45659	3.89217	6.53273	4.65015	1.90292
39	-15.0993	-6.31765	-21.658	6.34366	3.15255	3.73511	-17.368	-20.7719	-8.49794	10.9345		-5.09229	-4.81098	-8.16433	-3.65535	-4.82845	-2.76474	-2.08816	-7.64233	-4.88083	2.00743		3.96509	6.18724	7.44469	1.87439	3.76685	4.89281	4.2074	7.25667	4.94939	1.78392
40	-14.6443	-5.64601	-21.3223	7.04744	3.64951	4.2115	-17.03	-20.6332	-8.04591	11.0654		-5.10938	-4.34084	-7.99502	-3.71371	-4.60297	-2.7909	-1.95804	-8.19949	-4.83879	2.10331		4.07116	6.02992	7.27621	2.25363	3.75083	5.2174	4.50255	8.01329	5.13937	1.78279
41	-14.2455	-5.0134	-21.0216	7.79601	4.07391	4.70267	-16.7208	-20.3211	-7.59372	11.1841		-4.93076	-3.81553	-7.78742	-3.59362	-4.41913	-2.76545	-1.78783	-8.66022	-4.72	2.22413		3.99165	5.75953	7.04842	2.31069	3.77322	5.42188	4.72329	8.61377	5.20531	1.85418
42	-13.9016	-4.43387	-20.7427	8.54839	4.38619	5.19733	-16.5255	-19.8399	-7.16396	11.284		-4.60822	-3.29721	-7.52847	-3.31499	-4.3081	-2.71379	-1.6476	-8.89833	-4.53959	2.31113		3.80062	5.45506	6.76867	2.08548	3.93386	5.56433	4.99756	8.93822	5.19297	1.93439
43	-13.5673	-3.92888	-20.5073	9.27716	4.60264	5.6436	-16.3604	-19.2283	-6.75861	11.353		-4.20974	-2.83704	-7.23484	-2.90693	-4.2506	-2.65376	-1.48912	-8.87114	-4.30665	2.35082		3.57752	5.18221	6.47712	1.67473	4.22164	5.70587	5.18076	8.99039	5.12628	2.00712
44	-13.2205	-3.56025	-20.355	9.97798	4.75972	5.99953	-16.2437	-18.5555	-6.39973	11.4045		-3.80828	-2.47223	-6.91323	-2.41248	-4.25451	-2.59488	-1.41021	-8.64684	-4.06408	2.33678		3.39158	4.97614	6.18914	1.21336	4.59406	5.86136	5.32676	8.8914	5.05547	2.07582
45	-12.86	-3.37793	-20.2814	10.665	4.87793	6.27449	-16.1455	-17.8661	-6.08919	11.447		-3.45716	-2.22801	-6.55926	-1.90157	-4.35425	-2.55864	-1.40009	-8.34005	-3.84988	2.29146		3.26885	4.8493	5.89707	0.841626	5.05907	6.02365	5.49646	8.79023	5.02828	2.14399
46	-12.5173	-3.32866	-20.221	11.3317	4.97297	6.50849	-16.0664	-17.1681	-5.81105	11.483		-3.17664	-2.15745	-6.23168	-1.44933	-4.56421	-2.5898	-1.42413	-8.03436	-3.70345	2.23813		3.2118	4.8569	5.658	0.624979	5.64393	6.2193	5.66149	8.76392	5.08004	2.21491
47	-12.2349	-3.29462	-20.114	11.9858	5.07147	6.71212	-15.9248	-16.4457	-5.53057	11.505		-2.96075	-2.31119	-6.02588	-1.11675	-4.8428	-2.69533	-1.42839	-7.78548	-3.64582	2.19947		3.20964	5.12706	5.56758	0.58238	6.34841	6.45051	5.76	8.83272	5.23479	2.28603
48	-12.0183	-3.2039	-19.9461	12.6245	5.21277	6.86161	-15.7566	-15.684	-5.23875	11.5157		-2.8191	-2.63355	-5.94619	-0.943667	-5.09187	-2.83112	-1.46629	-7.63929	-3.67138	2.17225		3.25957	5.66443	5.62161	0.782073	7.08652	6.68776	5.84318	8.99835	5.49294	2.33462
49	-11.8401	-3.02753	-19.7203	13.2168	5.44658	6.93644	-15.6445	-14.8942	-4.94085	11.5217		-2.79279	-3.01733	-5.90069	-0.917235	-5.21734	-2.97168	-1.48959	-7.61911	-3.74072	2.14886		3.38998	6.32746	5.68553	1.19867	7.67534	6.94118	5.80674	9.24837	5.78416	2.34468
50	-11.6583	-2.75511	-19.4545	13.753	5.77282	6.96754	-15.6887	-14.1051	-4.64604	11.5402		-2.91636	-3.38529	-5.80908	-0.971264	-5.22536	-3.10488	-1.4842	-7.7245	-3.82762	2.12909		3.61947	6.95719	5.6051	1.67594	7.99844	7.26525	5.67831	9.56637	6.04576	2.34086
51	-11.423	-2.38225	-19.203	14.2525	6.11309	7.03018	-15.9479	-13.3609	-4.36515	11.5934		-3.14104	-3.71562	-5.70835	-1.03307	-5.24294	-3.22908	-1.4408	-7.95017	-3.93263	2.14465		3.88338	7.45667	5.3795	2.05576	8.13908	7.71084	5.43417	9.94354	6.25037	2.38267
52	-11.0993	-1.94783	-19.0411	14.7113	6.35219	7.20813	-16.417	-12.6926	-4.11579	11.6907		-3.3727	-4.02673	-5.66019	-1.06494	-5.44062	-3.36192	-1.42663	-8.30268	-4.08205	2.21723		4.06547	7.81354	5.08508	2.28948	8.34553	8.26726	5.14375	10.3727	6.42286	2.51749
53	-10.7148	-1.52283	-19.0106	15.0225	6.42497	7.54294	-17.2231	-12.0726	-3.94419	11.8338		-3.57505	-4.33701	-5.61215	-1.08507	-5.87633	-3.52442	-1.51563	-8.78973	-4.28943	2.334		4.11339	8.06939	4.7088	2.45448	8.79299	8.84447	5.00744	10.8493	6.60503	2.72817
54	-10.3322	-1.18555	-19.0773	15.0625	6.36652	7.99583	-18.1124	-11.4362	-3.83986	11.9601		-3.74294	-4.64973	-5.51362	-1.1197	-6.46272	-3.69831	-1.64936	-9.40816	-4.53057	2.49382		4.05577	8.27671	4.22969	2.6704	9.42664	9.27974	4.88908	11.4643	6.78654	2.99636
55	-10.0164	-1.0106	-19.1351	14.8219	6.26179	8.43461	-18.8443	-10.75	-3.77975	12.01		-3.86503	-4.94742	-5.42373	-1.17556	-7.1217	-3.8634	-1.77359	-10.0671	-4.77969	2.68298		3.94156	8.44456	3.72937	3.00848	10.1341	9.45516	4.71495	12.2525	6.96008	3.29237
56	-9.81253	-1.03669	-19.0968	14.4263	6.1448	8.70708	-19.2861	-10.0845	-3.7548	11.9614		-3.93853	-5.19453	-5.41008	-1.26307	-7.7731	-4.02862	-1.88086	-10.5559	-5.00559	2.84006		3.81687	8.52799	3.32239	3.45572	10.7985	9.40957	4.54384	12.922	7.09961	3.5322
57	-9.74741	-1.212	-18.9752	14.0285	6.02162	8.74182	-19.5756	-9.54258	-3.7826	11.8628		-3.97234	-5.37047	-5.43156	-1.40264	-8.28066	-4.18894	-1.94062	-10.7391	-5.16579	2.91157		3.71315	8.47467	3.05439	3.94685	11.3225	9.26707	4.35944	13.1927	7.16634	3.65363
58	-9.79302	-1.45379	-18.8614	13.7318	5.94908	8.53415	-19.6403	-9.10849	-3.83024	11.7361		-3.97456	-5.50615	-5.36646	-1.59271	-8.5247	-4.32248	-1.94562	-10.5236	-5.21953	2.85893		3.61976	8.30529	2.88352	4.38888	11.6776	9.08016	4.26326	12.9879	7.1508	3.64457
59	-9.85247	-1.72113	-18.8608	13.5303	5.9478	8.10104	-19.4919	-8.79246	-3.89244	11.5967		-3.91779	-5.66212	-5.11483	-1.78814	-8.48966	-4.43262	-1.8909	-9.90752	-5.15045	2.69276		3.48107	8.1146	2.68583	4.69951	11.8755	8.83091	4.36659	12.3839	7.05475	3.54525
60	-9.8642	-1.95367	-18.9971	13.3708	5.94285	7.56745	-19.3575	-8.65902	-3.9938	11.4862		-3.76049	-5.86564	-4.66598	-1.90047	-8.2419	-4.55151	-1.75037	-8.96302	-4.96242	2.47411		3.23374	8.0069	2.3517	4.84153	11.9246	8.53077	4.61468	11.4298	6.86672	3.41376
61	-9.84019	-2.11769	-19.1998	13.2606	5.86541	7.12741	-19.3612	-8.68296	-4.11855	11.4321		-3.52036	-6.07699	-4.14063	-1.82878	-7.84761	-4.66788	-1.5638	-7.73922	-4.67316	2.25886		2.90098	8.02379	1.97015	4.8063	11.8515	8.23411	4.97389	10.0736	6.60429	3.26576
62	-9.81297	-2.2552	-19.3671	13.2013	5.72332	6.88111	-19.4961	-8.72319	-4.2311	11.4227		-3.27016	-6.24068	-3.70733	-1.52645	-7.35103	-4.68982	-1.35989	-6.39675	-4.31777	2.10266		2.60535	8.15171	1.76528	4.62988	11.6962	7.95666	5.28797	8.56296	6.332	3.13115
63	-9.79964	-2.4462	-19.438	13.1091	5.5448	6.79914	-19.7382	-8.68983	-4.33236	11.4216		-3.08339	-6.32175	-3.43829	-1.03796	-6.82092	-4.56978	-1.15157	-5.16599	-3.94871	2.03268		2.46036	8.33544	1.87894	4.3973	11.5347	7.68764	5.50762	7.31865	6.14009	3.01747
64	-9.86392	-2.7615	-19.4476	12.8499	5.3211	6.78289	-19.972	-8.62739	-4.46483	11.3821		-2.98994	-6.33286	-3.27632	-0.472666	-6.3169	-4.36688	-0.971046	-4.1453	-3.60899	2.02804		2.4922	8.53784	2.23884	4.21056	11.3849	7.43259	5.56613	6.4709	6.04174	2.90558
65	-10.0884	-3.22256	-19.493	12.3496	5.05025	6.6972	-20.1626	-8.60745	-4.68462	11.2919		-2.9595	-6.2924	-3.09899	0.0451325	-5.82928	-4.15291	-0.70723	-3.32533	-3.29006	2.06603		2.62236	8.73173	2.60615	4.14882	11.1735	7.20129	5.36085	5.94839	5.97414	2.79352
66	-10.4436	-3.83158	-19.6459	11.6441	4.73924	6.4345	-20.3226	-8.68131	-5.01338	11.1605		-2.95097	-6.194	-2.83497	0.430192	-5.30074	-3.94101	-0.400794	-2.68805	-2.98504	2.09248		2.75307	8.87839	2.78767	4.22965	10.8248	6.97898	4.96572	5.66139	5.88496	2.6832
67	-10.8561	-4.56252	-19.8839	10.7932	4.39227	5.9705	-20.4776	-8.86198	-5.43577	10.9941		-2.93856	-5.98174	-2.47872	0.657496	-4.67013	-3.71296	-0.0585086	-2.21448	-2.6747	2.06954		2.84467	8.88564	2.7234	4.38012	10.2946	6.73015	4.33893	5.49922	5.71209	2.57309
68	-11.3099	-5.31218	-20.0912	9.88822	4.00098	5.35133	-20.5977	-9.14049	-5.90136	10.7901		-2.91452	-5.58216	-2.02671	0.765079	-3.9044	-3.4503	0.366769	-1.86432	-2.32632	1.99414		2.8955	8.63821	2.44092	4.45889	9.57611	6.43111	3.57249	5.35198	5.42065	2.45566
69	-11.8129	-5.95126	-20.2356	9.05695	3.57515	4.64365	-20.7038	-9.52481	-6.36907	10.581		-2.85894	-4.95845	-1.49976	0.858118	-3.04158	-3.14809	0.900316	-1.57842	-1.91585	1.89885		2.88786	8.05675	2.03008	4.33082	8.67627	6.09474	2.67322	5.14766	4.98718	2.32435
70	-12.3454	-6.40934	-20.4081	8.37879	3.20382	3.91206	-20.7645	-10.0111	-6.80547	10.4081		-2.74278	-4.11919	-0.931246	1.06103	-2.15573	-2.8066	1.4691	-1.30686	-1.44153	1.81141		2.79933	7.12666	1.55721	3.91015	7.6344	5.72873	1.87565	4.88229	4.4393	2.15458
71	-12.8752	-6.69212	-20.6792	7.87409	2.90836	3.18088	-20.7703	-10.5493	-7.20034	10.2877		-2.54721	-3.09987	-0.339192	1.45351	-1.32606	-2.43476	1.96249	-1.00924	-0.917543	1.73733		2.60162	5.88422	1.0405	3.18023	6.59255	5.30514	1.21311	4.54955	3.79586	1.97156
72	-13.3872	-6.87263	-20.993	7.56808	2.64011	2.44962	-20.7951	-11.0922	-7.5603	10.2202		-2.24342	-1.9643	0.299341	2.02099	-0.581703	-2.05954	2.31138	-0.645569	-0.357854	1.67258		2.26637	4.42292	0.447997	2.25067	5.67198	4.77123	0.708161	4.0959	3.0794	1.81373
73	-13.8737	-7.04432	-21.2898	7.43235	2.39337	1.75506	-20.9078	-11.6373	-7.89651	10.2049		-1.79189	-0.768794	1.009	2.6517	0.103424	-1.68841	2.48553	-0.218744	0.222727	1.60241		1.78654	2.83687	-0.243844	1.36197	4.88537	4.08567	0.410506	3.52425	2.33092	1.68956
74	-14.3094	-7.22961	-21.579	7.40014	2.15597	1.1609	-21.0639	-12.1896	-8.20682	10.228		-1.20022	0.450634	1.72831	3.21167	0.734903	-1.27039	2.52469	0.234347	0.801745	1.516		1.19774	1.24032	-0.963837	0.742692	4.18372	3.24488	0.243574	2.90577	1.59936	1.60178
75	-14.6758	-7.39502	-21.8331	7.38997	1.9351	0.718922	-21.1677	-12.7241	-8.46896	10.258		-0.590339	1.66122	2.36738	3.62757	1.2848	-0.734923	2.44787	0.69371	1.34466	1.41735		0.621976	-0.216388	-1.60659	0.461705	3.55041	2.30655	0.200991	2.30448	0.952892	1.55083
76	-14.9933	-7.52165	-22.028	7.31701	1.72201	0.452603	-21.1354	-13.2236	-8.67628	10.2632		-0.0792564	2.79012	2.95973	3.90014	1.70664	-0.0703017	2.2247	1.16482	1.82457	1.33946		0.190957	-1.37389	-2.209	0.434247	3.02018	1.36733	0.323324	1.74146	0.436827	1.56501
77	-15.2797	-7.63385	-22.171	7.16867	1.53844	0.304411	-21.0942	-13.714	-8.86015	10.2602		0.312508	3.72654	3.57566	4.05172	1.97906	0.633422	1.97482	1.62616	2.23499	1.327		-0.0726064	-2.09097	-2.83916	0.543085	2.64003	0.538627	0.461767	1.24382	0.0530742	1.64814
78	-15.5729	-7.75853	-22.2708	7.00496	1.44726	0.188773	-21.0406	-14.272	-9.03422	10.2674		0.665261	4.41807	4.18714	4.07719	2.16237	1.2295	1.75875	2.00384	2.56277	1.36343		-0.229993	-2.39919	-3.4646	0.73741	2.35381	-0.0861467	0.490492	0.864616	-0.216699	1.75059
79	-15.869	-7.87473	-22.3526	6.86988	1.44029	0.0743083	-21.0493	-14.9604	-9.2152	10.3095		0.986926	4.92494	4.71511	3.965	2.34808	1.6411	1.62656	2.22691	2.80433	1.41775		-0.300598	-2.49903	-4.00985	1.01656	2.04179	-0.518138	0.298965	0.634834	-0.416933	1.83667
80	-16.065	-7.91726	-22.2399	6.77994	1.51801	0.000926667	-21.0793	-15.7706	-9.34665	10.3551		1.21791	5.34276	5.10192	3.75072	2.57236	1.91549	1.6163	2.31061	2.97851	1.47442		-0.275238	-2.59828	-4.45128	1.33677	1.63774	-0.853863	-0.1333	0.493139	-0.605539	1.9094
81	-16.0846	-7.79692	-22.1956	6.70694	1.71296	0.00529417	-21.0518	-16.6277	-9.41641	10.4306		1.36134	5.69727	5.33764	3.50881	2.819	2.13696	1.72178	2.39297	3.12197	1.5143		-0.199319	-2.78843	-4.76035	1.58835	1.14912	-1.18768	-0.832467	0.264292	-0.845811	1.96117
82	-15.9659	-7.48565	-22.1431	6.63259	2.00019	0.10362	-20.7932	-17.446	-9.38717	10.4942		1.52042	5.9527	5.4769	3.30581	3.07069	2.34786	1.89285	2.63752	3.27559	1.51311		-0.178143	-3.06165	-4.98161	1.66145	0.599093	-1.56422	-1.58346	-0.19921	-1.16347	1.98449
83	-15.7778	-7.01758	-22.0743	6.6282	2.34576	0.322793	-20.3949	-18.1986	-9.2708	10.5745		1.78805	6.10065	5.58322	3.19338	3.33093	2.53777	2.07459	3.09238	3.46262	1.46924		-0.292164	-3.40671	-5.16311	1.48957	0.00188389	-1.96229	-2.31274	-0.888761	-1.56679	1.9659
84	-15.4264	-6.43826	-21.9247	6.76112	2.7317	0.65708	-19.8581	-18.9371	-9.05434	10.6703		2.15945	6.16047	5.68307	3.21202	3.60372	2.68476	2.25933	3.65446	3.67716	1.4014		-0.514815	-3.81207	-5.36235	1.03279	-0.619574	-2.36233	-2.95871	-1.65457	-2.03145	1.90591
85	-14.9959	-5.79849	-21.6626	7.00964	3.12393	1.06229	-19.199	-19.6795	-8.76746	10.7746		2.61151	6.14705	5.79163	3.3706	3.88383	2.80488	2.36163	4.18193	3.89413	1.33292		-0.801363	-4.24929	-5.63083	0.299904	-1.26342	-2.81792	-3.42809	-2.35015	-2.53015	1.80602
86	-14.5205	-5.13164	-21.3866	7.30845	3.48557	1.4622	-18.4593	-20.344	-8.44824	10.8738		3.12931	6.0679	5.93335	3.63345	4.14464	2.93388	2.38935	4.65964	4.11144	1.27446		-1.17413	-4.68035	-5.97949	-0.636923	-1.90954	-3.39489	-3.76267	-3.00451	-3.06781	1.67738
87	-13.9946	-4.42782	-21.0516	7.63615	3.82731	1.81628	-17.6841	-20.8437	-8.09027	10.9456		3.67016	5.93711	6.11743	3.92194	4.3521	3.09569	2.3043	5.20802	4.32584	1.26382		-1.64361	-5.09617	-6.3705	-1.63287	-2.50437	-4.10409	-3.95314	-3.77912	-3.63549	1.5497
88	-13.4571	-3.66542	-20.8594	8.06201	4.19853	2.1748	-16.9179	-21.1221	-7.69832	11.0411		4.17878	5.75604	6.31732	4.14489	4.49534	3.28717	2.14141	5.93853	4.53243	1.3325		-2.13993	-5.48867	-6.71611	-2.4956	-3.042	-4.88145	-4.00729	-4.77927	-4.19379	1.47131
89	-12.9002	-2.90483	-20.7469	8.64225	4.60307	2.57097	-16.2803	-21.1425	-7.2698	11.1637		4.56189	5.50947	6.53358	4.23827	4.56777	3.47791	1.92269	6.81045	4.70275	1.49699		-2.53758	-5.8236	-6.99537	-3.08231	-3.49447	-5.60599	-3.9903	-5.90603	-4.67946	1.50221
90	-12.3467	-2.18858	-20.6586	9.32669	5.00987	3.00313	-15.8172	-20.9037	-6.82189	11.2914		4.73708	5.17971	6.74385	4.17749	4.58033	3.61315	1.6684	7.65381	4.79423	1.72199		-2.74271	-6.04982	-7.19395	-3.36579	-3.83921	-6.1804	-3.87424	-6.93094	-5.02213	1.63609
91	-11.8515	-1.53348	-20.5073	10.0136	5.41859	3.49436	-15.5844	-20.4376	-6.37346	11.4062		4.67843	4.78001	6.91919	3.9619	4.55161	3.65588	1.45328	8.2835	4.78548	1.93368		-2.74723	-6.12576	-7.29467	-3.39844	-4.12631	-6.5893	-3.8075	-7.65709	-5.21829	1.78756
92	-11.4431	-0.980347	-20.2663	10.627	5.78513	4.02095	-15.5322	-19.7967	-5.9482	11.4854		4.42612	4.36679	7.02868	3.60693	4.50122	3.60752	1.36171	8.59204	4.68638	2.07145		-2.60764	-6.08254	-7.30123	-3.26366	-4.41215	-6.87148	-3.98415	-8.01385	-5.31709	1.88297
93	-11.1203	-0.583187	-19.9781	11.1723	6.05171	4.4998	-15.463	-19.0345	-5.55691	11.5065		4.0619	4.01306	7.05947	3.15372	4.45756	3.48692	1.34595	8.58966	4.52103	2.13572		-2.40577	-6.03656	-7.23317	-3.04781	-4.75919	-7.0754	-4.28015	-8.07755	-5.36445	1.93309
94	-10.8273	-0.324831	-19.6748	11.6962	6.26449	4.87245	-15.273	-18.1981	-5.18311	11.4768		3.65165	3.75656	6.99466	2.68113	4.45167	3.30976	1.3648	8.36273	4.32162	2.14239		-2.19854	-6.0795	-7.07659	-2.85942	-5.18973	-7.22412	-4.60113	-7.98636	-5.40192	1.95817
95	-10.5326	-0.133368	-19.3586	12.2368	6.47896	5.14467	-14.9871	-17.3308	-4.81026	11.4223		3.22805	3.58965	6.81597	2.27283	4.49882	3.11298	1.38468	8.02494	4.11599	2.11084		-2.01987	-6.21779	-6.79755	-2.8013	-5.66999	-7.3374	-4.86404	-7.87655	-5.44806	1.96942
96	-10.2669	0.0159322	-19.0189	12.7973	6.68383	5.34689	-14.6529	-16.4713	-4.44577	11.3581		2.82222	3.48319	6.55981	1.96804	4.59443	2.95151	1.3817	7.67267	3.9292	2.06435		-1.89204	-6.41832	-6.453	-2.90751	-6.18172	-7.44299	-5.0122	-7.83587	-5.51796	1.98184
97	-10.0518	0.0826262	-18.6709	13.3798	6.83925	5.52233	-14.3715	-15.6386	-4.1136	11.3008		2.50778	3.41255	6.2857	1.76295	4.71456	2.8539	1.29945	7.34434	3.77266	2.02141		-1.86033	-6.64766	-6.14938	-3.12978	-6.72112	-7.56369	-5.07539	-7.87134	-5.62734	2.00087
98	-9.87131	0.0424868	-18.3556	13.9897	6.99948	5.68714	-14.2392	-14.8329	-3.82252	11.2766		2.35825	3.39253	6.02557	1.64054	4.82711	2.81004	1.13344	7.0546	3.65526	1.98215		-1.9897	-6.91031	-5.90447	-3.37791	-7.27246	-7.74148	-5.05027	-7.99063	-5.77965	2.02866
99	-9.69756	-0.0491055	-18.0833	14.5622	7.28855	5.82038	-14.2924	-14.0312	-3.5603	11.2908		2.34292	3.46297	5.79333	1.55869	4.90757	2.80178	0.942139	6.83351	3.58036	1.95065		-2.2625	-7.22333	-5.67777	-3.52725	-7.77962	-8.00845	-5.01322	-8.24209	-5.96678	2.08796
100	-9.47739	-0.0942783	-17.8357	15.0169	7.68606	5.90615	-14.5319	-13.2032	-3.31667	11.3187		2.36222	3.65789	5.61745	1.4707	4.9777	2.83196	0.764125	6.73472	3.5521	1.95185		-2.56567	-7.59399	-5.41774	-3.4819	-8.21449	-8.36454	-4.82685	-8.6658	-6.14137	2.2314
	Pelvis angle x											Pelvis angle y											Pelvis angle z
Percentage gait cycle	P1	P2	P3	P4	P5	P6	P7	P8	Mean	SD		P1	P2	P3	P4	P5	P6	P7	P8	Mean	SD		P1	P2	P3	P4	P5	P6	P7	P8	Mean	SD
0	-1.5432	-3.02437	1.68144	-8.34612	-7.92588	-12.0523	6.71281	2.227	-2.78383	5.91729		0.951334	3.50735	2.11967	1.67655	1.97741	0.296151	1.29691	0.732857	1.56978	0.936326		0.352864	1.71854	2.03855	0.0477668	2.14291	1.94678	0.503633	2.12285	1.35924	0.836497
1	-1.94563	-3.51001	1.09568	-8.92718	-8.47103	-12.462	6.3514	1.59251	-3.28453	5.92275		0.776171	3.62077	2.00322	1.72011	1.74593	0.204813	1.12289	0.448886	1.45535	1.01811		0.317296	1.6799	2.08971	0.119974	2.05324	1.92878	0.302963	2.04421	1.31701	0.839232
2	-2.31168	-4.01887	0.480417	-9.39442	-8.97453	-12.8471	6.20614	0.97217	-3.73598	5.95159		0.731921	3.64137	1.98177	1.81175	1.5422	0.200314	1.08312	0.372271	1.42059	1.03627		0.256623	1.58967	2.08303	0.138877	1.81887	1.80543	0.125336	1.93504	1.21911	0.820773
3	-2.60511	-4.57183	-0.133435	-9.72174	-9.34677	-13.2334	6.25658	0.473577	-4.11027	6.00956		0.835454	3.54544	2.13663	1.92887	1.45924	0.328329	1.15273	0.566483	1.49415	0.973456		0.200259	1.44233	2.02065	0.185466	1.46139	1.53042	0.0624921	1.75715	1.08252	0.744344
4	-2.97772	-5.16366	-0.724664	-9.89419	-9.54191	-13.6025	6.30788	0.109745	-4.43587	6.04578		1.02114	3.36879	2.45301	2.05405	1.52081	0.575796	1.26457	0.966138	1.65304	0.862014		0.136609	1.2492	1.92481	0.34096	1.09265	1.13989	0.0763421	1.48267	0.930391	0.629747
5	-3.47735	-5.72212	-1.31289	-9.99522	-9.62851	-13.9032	6.10742	-0.205375	-4.76716	6.00007		1.22107	3.18057	2.79902	2.19513	1.62667	0.846131	1.27189	1.40775	1.81853	0.771786		0.0907736	1.01891	1.77879	0.612794	0.838951	0.723513	0.101396	1.11649	0.785203	0.516942
6	-3.99453	-6.13756	-1.89584	-10.1361	-9.70476	-14.108	5.72543	-0.520661	-5.0965	5.89952		1.39692	3.02711	3.0334	2.36297	1.64823	1.03066	1.1716	1.71842	1.92366	0.741672		0.0986771	0.736697	1.56366	0.936539	0.709509	0.344987	0.182209	0.701576	0.659232	0.439564
7	-4.4875	-6.42442	-2.42346	-10.34	-9.73661	-14.2476	5.28944	-0.837339	-5.40094	5.78051		1.51981	2.90546	3.09771	2.53931	1.55332	1.09194	0.963286	1.82144	1.93654	0.76197		0.147029	0.399601	1.27583	1.21584	0.589985	-0.00923833	0.270821	0.286347	0.522027	0.44871
8	-4.95965	-6.62853	-2.85963	-10.5549	-9.67645	-14.3787	4.93484	-1.15232	-5.65942	5.67833		1.57953	2.78896	3.01258	2.66886	1.3693	1.06699	0.717326	1.74658	1.86877	0.79937		0.217129	0.0013025	0.89781	1.36758	0.369683	-0.387178	0.345744	-0.0841909	0.340985	0.52518
9	-5.3636	-6.76366	-3.19536	-10.738	-9.61735	-14.5087	4.64297	-1.45156	-5.8744	5.5971		1.5931	2.65134	2.83074	2.68755	1.11418	0.99649	0.408991	1.56228	1.73058	0.843105		0.299021	-0.429146	0.462525	1.36888	0.0540671	-0.804088	0.408761	-0.376758	0.122907	0.632356
10	-5.67773	-6.83363	-3.43243	-10.901	-9.61404	-14.6005	4.46364	-1.6983	-6.03676	5.55004		1.57786	2.48648	2.59308	2.56753	0.80875	0.888678	0.0384843	1.3287	1.5362	0.888825		0.370974	-0.816906	0.0720575	1.2594	-0.249412	-1.24204	0.493102	-0.609345	-0.090271	0.754186
11	-5.91881	-6.82725	-3.5794	-11.1013	-9.60642	-14.6231	4.47189	-1.87124	-6.13196	5.55096		1.5482	2.31369	2.31858	2.33161	0.490697	0.742633	-0.384731	1.09123	1.30649	0.937955		0.430211	-1.09203	-0.181217	1.11253	-0.437347	-1.67337	0.711135	-0.839717	-0.246226	0.892008
12	-6.09576	-6.74255	-3.65145	-11.3026	-9.53539	-14.5655	4.61614	-2.00014	-6.15965	5.57402		1.50516	2.15396	2.00852	2.02289	0.178146	0.56656	-0.811361	0.868196	1.06151	0.986259		0.504786	-1.20755	-0.261392	0.989493	-0.466565	-2.06239	1.03161	-1.08314	-0.319394	1.04
13	-6.20024	-6.59636	-3.65063	-11.4026	-9.40596	-14.4408	4.85518	-2.14168	-6.12289	5.59634		1.43618	2.0168	1.64687	1.67023	-0.142044	0.379679	-1.21843	0.643788	0.804133	1.03212		0.636024	-1.13799	-0.179541	0.922953	-0.327995	-2.36425	1.44559	-1.28184	-0.285881	1.19163
14	-6.21404	-6.35765	-3.56045	-11.3386	-9.19531	-14.2758	5.21051	-2.32444	-6.00698	5.61816		1.33081	1.90515	1.22635	1.29189	-0.482898	0.206769	-1.5753	0.394877	0.537207	1.07111		0.85209	-0.876736	0.0307055	0.929284	-0.0210302	-2.54973	1.82767	-1.36652	-0.146783	1.31796
15	-6.15354	-6.01622	-3.35871	-11.11	-8.86699	-14.1147	5.62019	-2.52429	-5.81552	5.6349		1.1882	1.82972	0.778731	0.910049	-0.837646	0.0600517	-1.89238	0.114009	0.268841	1.1133		1.1625	-0.447356	0.324551	1.00322	0.413386	-2.6091	2.08225	-1.33344	0.0745017	1.40138
16	-6.02027	-5.59258	-3.03434	-10.756	-8.43134	-13.9779	6.02075	-2.66447	-5.55701	5.64793		1.01979	1.79753	0.346634	0.548895	-1.18326	-0.07154	-2.16347	-0.183335	0.0139066	1.16246		1.56154	0.076565	0.661802	1.12789	0.896985	-2.52113	2.15162	-1.20946	0.343225	1.43461
17	-5.82016	-5.08948	-2.60881	-10.2853	-7.96759	-13.8371	6.42933	-2.69063	-5.23372	5.66524		0.83919	1.79382	-0.0443195	0.225709	-1.49482	-0.208573	-2.37827	-0.469221	-0.217061	1.21204		2.0146	0.586818	1.00343	1.2833	1.3418	-2.28336	2.10524	-1.01663	0.629398	1.43035
18	-5.6316	-4.55421	-2.12058	-9.69262	-7.52554	-13.6655	6.79455	-2.60302	-4.87481	5.6691		0.656789	1.79277	-0.394779	-0.057844	-1.76651	-0.362906	-2.52636	-0.735427	-0.424283	1.252		2.46547	1.00449	1.29372	1.43599	1.69493	-1.94149	1.89658	-0.805667	0.880503	1.39236
19	-5.48984	-4.04373	-1.5627	-9.06376	-7.1095	-13.449	7.1373	-2.43395	-4.5019	5.67047		0.479104	1.77081	-0.719535	-0.311367	-1.99768	-0.524929	-2.6418	-0.989933	-0.616917	1.28261		2.88092	1.29864	1.4588	1.54656	1.92624	-1.56199	1.55979	-0.63805	1.05886	1.34754
20	-5.33816	-3.54428	-0.925014	-8.50687	-6.67993	-13.1773	7.53009	-2.20577	-4.1059	5.69257		0.302661	1.71557	-1.02098	-0.552476	-2.1855	-0.684608	-2.74496	-1.23088	-0.800148	1.30171		3.23788	1.46395	1.44411	1.59749	2.00999	-1.19794	1.21766	-0.516043	1.15714	1.31229
21	-5.12724	-3.01342	-0.235794	-8.04472	-6.2611	-12.8735	7.97385	-1.89077	-3.68409	5.74074		0.121464	1.64193	-1.28651	-0.791048	-2.3292	-0.847603	-2.85281	-1.44573	-0.973689	1.3124		3.52491	1.48576	1.26731	1.59299	1.93942	-0.878774	0.954599	-0.410598	1.18445	1.28288
22	-4.85635	-2.42658	0.463971	-7.65365	-5.8778	-12.5689	8.43817	-1.46404	-3.24315	5.80942		-0.0607564	1.56559	-1.52291	-1.02532	-2.44002	-1.0097	-2.98412	-1.62986	-1.13839	1.32252		3.74387	1.35628	0.993482	1.53999	1.73068	-0.62186	0.736632	-0.338149	1.14262	1.26536
23	-4.52988	-1.82862	1.17145	-7.3381	-5.53463	-12.2444	8.93484	-0.925763	-2.78689	5.89698		-0.244959	1.48882	-1.76853	-1.25092	-2.53578	-1.15544	-3.16024	-1.78314	-1.30127	1.33952		3.89208	1.11635	0.690456	1.45339	1.46796	-0.431541	0.562939	-0.333462	1.05227	1.26958
24	-4.14425	-1.25574	1.87727	-7.0949	-5.23156	-11.9022	9.43397	-0.318007	-2.32942	5.99307		-0.420909	1.39393	-2.04561	-1.46336	-2.61898	-1.27852	-3.38702	-1.90152	-1.46525	1.36253		3.97004	0.889701	0.4131	1.36072	1.24681	-0.309071	0.489868	-0.409908	0.956407	1.29012
25	-3.7219	-0.685758	2.55312	-6.87484	-4.93695	-11.5583	9.92023	0.306998	-1.87468	6.08752		-0.610625	1.26503	-2.34636	-1.66119	-2.68246	-1.38715	-3.60285	-1.98642	-1.6265	1.37478		3.95129	0.788408	0.191954	1.30088	1.10547	-0.266432	0.514444	-0.555348	0.878833	1.30627
26	-3.22833	-0.083726	3.18907	-6.63774	-4.62049	-11.2062	10.3767	0.925389	-1.41066	6.16644		-0.823943	1.12779	-2.64919	-1.84254	-2.73722	-1.49752	-3.79213	-2.05324	-1.7835	1.38058		3.85724	0.806837	0.062719	1.31965	1.0629	-0.28604	0.617376	-0.742355	0.837292	1.31387
27	-2.65865	0.545239	3.8019	-6.38549	-4.23191	-10.8345	10.8586	1.52125	-0.922947	6.23796		-1.05144	1.03768	-2.94934	-2.00814	-2.80774	-1.6181	-3.94704	-2.12625	-1.9338	1.39637		3.76486	0.868499	0.0278135	1.44517	1.13784	-0.330422	0.711406	-0.926148	0.837377	1.33116
28	-2.10865	1.13067	4.36447	-6.12344	-3.76515	-10.4425	11.3748	2.08483	-0.435624	6.30186		-1.26852	1.02628	-3.25218	-2.1534	-2.91465	-1.74136	-4.09169	-2.22577	-2.07766	1.43902		3.72065	0.922473	0.053672	1.68438	1.31985	-0.370819	0.702574	-1.04343	0.873669	1.36426
29	-1.63537	1.59242	4.86518	-5.85687	-3.30809	-10.0607	11.7727	2.65978	0.00362156	6.33457		-1.47542	1.05197	-3.56106	-2.26598	-3.06616	-1.85482	-4.22553	-2.35224	-2.21865	1.4979		3.69127	0.979167	0.104434	2.03242	1.55823	-0.380897	0.637332	-1.04074	0.947653	1.3966
30	-1.18252	1.89846	5.33027	-5.57271	-2.94778	-9.72102	12.0063	3.27463	0.385701	6.33779		-1.70549	1.04459	-3.85689	-2.33476	-3.24023	-1.95292	-4.33768	-2.49136	-2.35934	1.54636		3.62354	1.03267	0.159449	2.47512	1.79677	-0.341983	0.519153	-0.897046	1.04596	1.41489
31	-0.719911	2.1081	5.73496	-5.25634	-2.68608	-9.43603	12.1429	3.8898	0.722174	6.32597		-1.9828	0.987732	-4.10456	-2.35636	-3.40885	-2.02758	-4.38794	-2.62496	-2.48816	1.56744		3.52634	1.02744	0.181901	2.97786	1.96268	-0.250371	0.309487	-0.64554	1.13623	1.43574
32	-0.307511	2.30643	5.94452	-4.95237	-2.47831	-9.17917	12.2187	4.46081	1.00164	6.2933		-2.28591	0.908534	-4.28631	-2.34193	-3.56593	-2.06053	-4.3909	-2.75016	-2.59664	1.57212		3.42086	0.898709	0.126525	3.48131	1.96638	-0.131973	0.152974	-0.351978	1.19535	1.46824
33	-0.166554	2.51473	6.17394	-4.71909	-2.33389	-8.92576	12.319	4.9724	1.22935	6.28737		-2.56413	0.830705	-4.41041	-2.31896	-3.71712	-2.04836	-4.36913	-2.88302	-2.68505	1.57448		3.31403	0.632573	0.004695	3.90752	1.76379	-0.0352808	-0.0468579	-0.0848249	1.18196	1.52468
34	-0.023745	2.6984	6.32381	-4.55758	-2.27234	-8.67599	12.3607	5.42325	1.40957	6.27281		-2.84417	0.755583	-4.50196	-2.31764	-3.86661	-2.01181	-4.31244	-3.02847	-2.76594	1.5757		3.13466	0.257949	-0.174823	4.18647	1.37629	0.00209083	-0.265399	0.127203	1.08056	1.58468
35	0.125005	2.80647	6.42388	-4.44694	-2.26427	-8.45888	12.2573	5.82013	1.53284	6.2343		-3.10932	0.654652	-4.58103	-2.35589	-4.00589	-1.96973	-4.23516	-3.17699	-2.84742	1.57031		2.86698	-0.17631	-0.373428	4.28514	0.878293	-0.0328058	-0.484258	0.279837	0.905431	1.63093
36	0.356775	2.79753	6.45344	-4.37704	-2.29504	-8.31537	11.9867	6.15234	1.59491	6.16799		-3.33893	0.48966	-4.64661	-2.43827	-4.10517	-1.92879	-4.12956	-3.31192	-2.9262	1.54183		2.49496	-0.6106	-0.548743	4.19437	0.384842	-0.139629	-0.685964	0.354607	0.680481	1.6413
37	0.620605	2.64287	6.31047	-4.36485	-2.39187	-8.27208	11.7524	6.40209	1.58745	6.11696		-3.48814	0.239804	-4.6886	-2.55798	-4.13872	-1.88462	-3.97524	-3.40294	-2.98706	1.47624		2.01107	-0.986425	-0.686137	3.92692	-0.036316	-0.318955	-0.903834	0.308676	0.414375	1.60275
38	0.808262	2.37331	6.09146	-4.40976	-2.57172	-8.32513	11.5183	6.55958	1.50554	6.08611		-3.54015	-0.0823888	-4.68806	-2.69692	-4.09982	-1.82493	-3.77922	-3.41983	-3.01641	1.37465		1.45089	-1.27309	-0.771103	3.51899	-0.367751	-0.56188	-1.06547	0.112678	0.130407	1.50692
39	0.898614	2.02288	5.78442	-4.49624	-2.87099	-8.45813	11.2947	6.63495	1.35128	6.07602		-3.49892	-0.453232	-4.65817	-2.82562	-3.98973	-1.73803	-3.54701	-3.36638	-3.00964	1.25099		0.897952	-1.47066	-0.807512	3.02196	-0.5654	-0.817637	-1.20685	-0.245525	-0.149209	1.37297
40	0.923906	1.59907	5.42881	-4.65859	-3.30138	-8.67096	11.0164	6.64349	1.1226	6.08365		-3.36907	-0.857036	-4.61646	-2.91821	-3.82428	-1.6201	-3.29998	-3.27505	-2.97252	1.12313		0.433234	-1.58757	-0.794312	2.49254	-0.599576	-1.0209	-1.31912	-0.737829	-0.391691	1.22528
41	0.88736	1.11541	5.0434	-4.90653	-3.78669	-8.98873	10.6756	6.56582	0.825703	6.10637		-3.1602	-1.28197	-4.58022	-2.96472	-3.63265	-1.47438	-3.0549	-3.17315	-2.91527	1.01112		0.0817943	-1.6339	-0.723222	1.99234	-0.524645	-1.1201	-1.36219	-1.28853	-0.572306	1.09512
42	0.789281	0.590969	4.62033	-5.2171	-4.2661	-9.40722	10.335	6.35538	0.475061	6.14034		-2.89475	-1.70992	-4.55592	-2.95209	-3.43501	-1.30984	-2.81164	-3.05365	-2.84035	0.934003		-0.171921	-1.60692	-0.595453	1.59475	-0.430044	-1.10267	-1.40719	-1.81038	-0.691228	1.02137
43	0.596779	0.0446683	4.17894	-5.56772	-4.74189	-9.87693	9.92381	6.00611	0.0704711	6.15808		-2.59773	-2.12601	-4.53636	-2.86296	-3.23712	-1.13826	-2.57136	-2.88437	-2.74427	0.901464		-0.350526	-1.50818	-0.433488	1.33181	-0.3534	-1.00429	-1.36639	-2.24248	-0.740868	0.999828
44	0.308116	-0.464987	3.74153	-5.95353	-5.23418	-10.349	9.47271	5.56843	-0.363864	6.16374		-2.28886	-2.50588	-4.51308	-2.69162	-3.04527	-0.974836	-2.39954	-2.64135	-2.63255	0.911507		-0.477656	-1.37397	-0.260038	1.18479	-0.296635	-0.859831	-1.35268	-2.57687	-0.751611	1.02257
45	-0.0551214	-0.877295	3.3079	-6.40639	-5.73435	-10.8098	8.97369	5.08222	-0.814896	6.1597		-1.98416	-2.81413	-4.47714	-2.45647	-2.87493	-0.830176	-2.2464	-2.32118	-2.50057	0.955307		-0.559312	-1.24461	-0.08993	1.11208	-0.284993	-0.676264	-1.34486	-2.81585	-0.737967	1.0622
46	-0.451769	-1.213	2.86119	-6.92591	-6.20979	-11.2641	8.43992	4.55818	-1.27566	6.14677		-1.70015	-3.01494	-4.42383	-2.1965	-2.73673	-0.703767	-2.08465	-1.94465	-2.35065	1.01754		-0.606181	-1.15252	0.058984	1.10179	-0.35287	-0.452434	-1.36007	-2.96027	-0.715445	1.10456
47	-0.833761	-1.54201	2.38987	-7.49762	-6.63423	-11.6963	7.8299	3.98794	-1.74953	6.10881		-1.44795	-3.1118	-4.35723	-1.95759	-2.62247	-0.582765	-1.91872	-1.55641	-2.19437	1.08376		-0.633869	-1.14416	0.153949	1.13943	-0.522571	-0.177217	-1.33493	-3.02256	-0.692742	1.14106
48	-1.18024	-1.89228	1.89434	-8.08798	-7.03305	-12.0766	7.18615	3.36067	-2.22863	6.04656		-1.24384	-3.14794	-4.28489	-1.78094	-2.50589	-0.466134	-1.74623	-1.20377	-2.04745	1.14276		-0.660393	-1.22885	0.160441	1.13792	-0.772051	0.141563	-1.28661	-3.0186	-0.690822	1.16363
49	-1.49504	-2.27154	1.37115	-8.6601	-7.49451	-12.394	6.55136	2.68686	-2.71323	5.97179		-1.10128	-3.1689	-4.20122	-1.67917	-2.35411	-0.360178	-1.58006	-0.912445	-1.91967	1.18555		-0.712402	-1.36056	0.0795535	1.04556	-1.00658	0.482432	-1.16505	-2.95393	-0.698871	1.16618
50	-1.79665	-2.70256	0.813354	-9.19977	-8.06955	-12.6781	5.9719	2.00122	-3.20751	5.90596		-1.02571	-3.20311	-4.08095	-1.63965	-2.15549	-0.261114	-1.41163	-0.686084	-1.80797	1.20843		-0.809688	-1.48069	-0.035327	0.885076	-1.11515	0.806528	-1.01531	-2.82886	-0.699179	1.15376
51	-2.12021	-3.21175	0.237513	-9.71953	-8.71155	-12.9692	5.49604	1.36684	-3.70398	5.87097		-1.01558	-3.24913	-3.91201	-1.64762	-1.92683	-0.165107	-1.22511	-0.530123	-1.70894	1.21268		-0.941716	-1.55415	-0.126988	0.713696	-1.03516	1.05356	-0.871151	-2.64727	-0.676147	1.12465
52	-2.4992	-3.78165	-0.320333	-10.2576	-9.31358	-13.3072	5.15683	0.835857	-4.18587	5.88232		-1.06863	-3.28553	-3.72351	-1.68822	-1.70735	-0.0841275	-1.03866	-0.466279	-1.63279	1.20113		-1.06964	-1.56347	-0.178535	0.566011	-0.787597	1.16746	-0.740491	-2.41273	-0.627374	1.06916
53	-2.92151	-4.37739	-0.821519	-10.7535	-9.79091	-13.7156	5.06362	0.395707	-4.61514	5.95179		-1.1813	-3.2929	-3.5552	-1.75219	-1.54005	-0.0312325	-0.851661	-0.512642	-1.58965	1.17757		-1.1608	-1.50209	-0.183538	0.423376	-0.460582	1.13885	-0.737281	-2.1412	-0.577908	0.986299
54	-3.36993	-4.96778	-1.24629	-11.0908	-10.1286	-14.2071	5.0093	0.000618056	-5.00006	6.02194		-1.33013	-3.28108	-3.43132	-1.82873	-1.44715	-0.001975	-0.688691	-0.660212	-1.58366	1.15073		-1.21193	-1.36249	-0.128606	0.243696	-0.123865	1.03841	-0.755051	-1.86244	-0.520284	0.892184
55	-3.84447	-5.50385	-1.63777	-11.2423	-10.3512	-14.737	4.88137	-0.363061	-5.34979	6.0567		-1.47013	-3.27139	-3.36082	-1.90261	-1.42954	0.014415	-0.570621	-0.864556	-1.60691	1.13126		-1.24878	-1.14524	-0.012288	0.016373	0.204127	0.968421	-0.727894	-1.59179	-0.442135	0.817827
56	-4.33349	-5.93167	-2.0608	-11.2648	-10.4711	-15.206	4.67058	-0.697025	-5.66179	6.03972		-1.55474	-3.26219	-3.3285	-1.97091	-1.45811	0.0134883	-0.468763	-1.06326	-1.63662	1.12198		-1.30838	-0.859299	0.158186	-0.231225	0.526234	0.951608	-0.64726	-1.32637	-0.342063	0.786874
57	-4.79203	-6.26523	-2.51686	-11.2358	-10.5031	-15.5429	4.53408	-1.01672	-5.91732	6.00173		-1.56308	-3.23216	-3.28607	-2.04147	-1.4572	-0.0128058	-0.373572	-1.19362	-1.645	1.11219		-1.41082	-0.510871	0.368288	-0.460414	0.843854	0.929737	-0.587354	-1.06952	-0.237137	0.807348
58	-5.19726	-6.53895	-2.9516	-11.1871	-10.5166	-15.7203	4.42198	-1.3233	-6.12663	5.94114		-1.51695	-3.15543	-3.19066	-2.11323	-1.34313	-0.0577608	-0.232414	-1.1979	-1.60093	1.10093		-1.56077	-0.10102	0.587501	-0.627226	1.13075	0.897349	-0.614261	-0.840516	-0.141024	0.879865
59	-5.58322	-6.72726	-3.28797	-11.0884	-10.5588	-15.7186	4.26571	-1.58053	-6.28488	5.84648		-1.45341	-3.01123	-3.02819	-2.16623	-1.09419	-0.128837	-0.00739571	-1.05468	-1.49302	1.09178		-1.7445	0.342069	0.791507	-0.704219	1.36273	0.916463	-0.779996	-0.661979	-0.0597409	0.999855
60	-5.95969	-6.84058	-3.48608	-10.9595	-10.5914	-15.598	4.18393	-1.76414	-6.37693	5.75918		-1.39976	-2.80048	-2.80812	-2.16917	-0.757988	-0.240093	0.311654	-0.800195	-1.33302	1.09241		-1.9122	0.751561	0.991862	-0.701895	1.52001	1.03058	-1.12362	-0.514977	0.00516312	1.15097
61	-6.29296	-6.91308	-3.57555	-10.8689	-10.5458	-15.4827	4.26335	-1.89103	-6.41334	5.72214		-1.37232	-2.5443	-2.55128	-2.09314	-0.389569	-0.356454	0.716746	-0.510178	-1.13756	1.11509		-2.03322	1.05108	1.19577	-0.655884	1.56653	1.24022	-1.58095	-0.363648	0.0524876	1.30865
62	-6.56469	-6.93629	-3.62466	-10.8455	-10.4215	-15.4387	4.4916	-2.01084	-6.41883	5.73955		-1.35782	-2.28204	-2.27745	-1.92222	-0.00987714	-0.382927	1.16165	-0.243742	-0.914303	1.16195		-2.13353	1.18654	1.3627	-0.609999	1.47346	1.5345	-2.11025	-0.194685	0.0635938	1.46515
63	-6.7988	-6.87201	-3.67166	-10.836	-10.2533	-15.4454	4.84982	-2.14815	-6.39694	5.79663		-1.32235	-2.05566	-1.98086	-1.66328	0.376223	-0.280611	1.62426	-0.00589715	-0.663521	1.2248		-2.26171	1.13989	1.42718	-0.606188	1.24002	1.86574	-2.63874	-0.032907	0.0166606	1.61243
64	-6.97185	-6.68755	-3.68257	-10.7442	-10.0446	-15.4478	5.23871	-2.28212	-6.32774	5.85434		-1.24593	-1.88439	-1.64621	-1.34171	0.755017	-0.100058	2.02639	0.231529	-0.400671	1.27814		-2.46274	0.900382	1.35642	-0.663861	0.899763	2.16104	-3.10667	0.0817455	-0.10424	1.73951
65	-7.02507	-6.38711	-3.58497	-10.5098	-9.79854	-15.3832	5.60324	-2.38013	-6.1832	5.88765		-1.12317	-1.7719	-1.27898	-0.991512	1.11134	0.100255	2.38348	0.491167	-0.134915	1.32485		-2.74017	0.459892	1.17132	-0.778445	0.493913	2.36783	-3.37557	0.121198	-0.285004	1.81342
66	-6.98461	-5.97365	-3.32125	-10.1525	-9.51911	-15.2117	5.96057	-2.41335	-5.95195	5.90053		-0.953262	-1.7128	-0.90337	-0.643525	1.43016	0.295621	2.68531	0.7767	0.121854	1.36477		-3.07246	-0.16216	0.918422	-0.943701	0.0347184	2.46563	-3.54119	0.0757591	-0.528123	1.85726
67	-6.89463	-5.4646	-2.90124	-9.70068	-9.21029	-14.9373	6.34541	-2.38304	-5.64329	5.90592		-0.74515	-1.6972	-0.545573	-0.32302	1.7235	0.484251	2.90546	1.07463	0.359612	1.39663		-3.45232	-0.89227	0.656859	-1.14694	-0.422935	2.45941	-3.45807	-0.0311997	-0.785934	1.86101
68	-6.7344	-4.92971	-2.42614	-9.18487	-8.84812	-14.6059	6.71896	-2.29886	-5.28863	5.89699		-0.517878	-1.70759	-0.209756	-0.0515512	2.01859	0.666848	3.06236	1.35834	0.577421	1.42767		-3.87698	-1.62535	0.440224	-1.35476	-0.792874	2.35511	-3.17259	-0.160761	-1.0235	1.85701
69	-6.47105	-4.44526	-1.95258	-8.65739	-8.41684	-14.2619	7.09547	-2.1318	-4.90517	5.88481		-0.281795	-1.72048	0.116911	0.173791	2.31239	0.839063	3.19946	1.60469	0.780505	1.46085		-4.30723	-2.25556	0.288332	-1.52774	-1.02142	2.14025	-2.72058	-0.280246	-1.21052	1.85196
70	-6.11408	-4.03489	-1.43414	-8.17381	-7.99063	-13.9265	7.47122	-1.85012	-4.50662	5.88529		-0.0435307	-1.71171	0.437708	0.388024	2.57352	0.997957	3.34265	1.80839	0.974126	1.48934		-4.68731	-2.71853	0.204947	-1.62889	-1.10833	1.81957	-2.20522	-0.369531	-1.33666	1.84736
71	-5.70771	-3.67306	-0.843803	-7.76163	-7.58744	-13.5872	7.84233	-1.47668	-4.0994	5.89966		0.18712	-1.66764	0.738007	0.62211	2.77794	1.14357	3.50349	1.97776	1.16029	1.50782		-4.96482	-2.99832	0.185566	-1.63942	-1.09801	1.44795	-1.70185	-0.406608	-1.39694	1.84099
72	-5.285	-3.30256	-0.223363	-7.44487	-7.17352	-13.2302	8.267	-1.04633	-3.67985	5.93632		0.410618	-1.5964	1.01231	0.877907	2.92783	1.26383	3.66619	2.12868	1.33637	1.51522		-5.10452	-3.09336	0.227838	-1.56905	-1.03525	1.11252	-1.28695	-0.371101	-1.38998	1.82981
73	-4.84624	-2.86471	0.404751	-7.21191	-6.76229	-12.8816	8.76112	-0.558092	-3.24487	6.00382		0.628976	-1.51613	1.27703	1.14044	3.03632	1.34839	3.84554	2.2682	1.5036	1.52109		-5.10332	-3.00055	0.333456	-1.45557	-0.96787	0.890803	-1.0412	-0.265092	-1.32617	1.80596
74	-4.39096	-2.36288	1.04243	-7.0312	-6.34167	-12.5778	9.26913	-0.00817292	-2.80014	6.09299		0.843676	-1.44973	1.5353	1.3824	3.1243	1.42238	4.0471	2.3923	1.66221	1.5356		-4.98021	-2.73925	0.478625	-1.35095	-0.904088	0.82971	-0.937781	-0.100735	-1.21308	1.76716
75	-3.92554	-1.83626	1.64764	-6.87003	-5.90035	-12.3284	9.72599	0.573965	-2.36412	6.18172		1.04392	-1.41913	1.77408	1.5859	3.20922	1.5309	4.26423	2.49853	1.81096	1.56519		-4.78896	-2.383	0.639014	-1.28968	-0.833129	0.924683	-0.953506	0.110958	-1.0717	1.73085
76	-3.44443	-1.30967	2.21813	-6.67358	-5.42566	-12.1229	10.0729	1.15962	-1.9407	6.24615		1.23628	-1.42753	2.0048	1.75487	3.29742	1.69206	4.46845	2.59795	1.95304	1.60478		-4.58758	-2.05382	0.82062	-1.29718	-0.762068	1.12633	-1.12165	0.355649	-0.939962	1.72431
77	-2.9512	-0.785279	2.76924	-6.4351	-4.9633	-11.8986	10.4339	1.74846	-1.51023	6.30766		1.42642	-1.4559	2.25615	1.89939	3.38408	1.88564	4.65223	2.70994	2.09474	1.64861		-4.40947	-1.88093	1.00127	-1.40186	-0.734574	1.35712	-1.33274	0.587448	-0.851717	1.75529
78	-2.41869	-0.26036	3.31647	-6.21519	-4.58537	-11.5949	10.8044	2.36511	-1.07356	6.36515		1.65097	-1.49377	2.52677	2.02167	3.47093	2.06099	4.78422	2.84109	2.23286	1.68816		-4.25626	-1.88323	1.1489	-1.62579	-0.768083	1.53477	-1.52444	0.733415	-0.83009	1.80001
79	-1.84638	0.250682	3.81264	-6.06925	-4.25861	-11.2133	11.2458	3.01914	-0.632409	6.43335		1.91493	-1.55885	2.81114	2.11615	3.5759	2.17564	4.86433	2.97534	2.35932	1.73137		-4.15421	-1.95727	1.25173	-1.96605	-0.82225	1.61462	-1.56176	0.733248	-0.857742	1.83353
80	-1.32342	0.717905	4.1579	-5.96186	-3.95709	-10.811	11.7149	3.68208	-0.222582	6.50034		2.18614	-1.66167	3.07308	2.1788	3.70766	2.23197	4.9056	3.09358	2.46439	1.78567		-4.11705	-1.98863	1.34609	-2.3805	-0.844146	1.58207	-1.43392	0.585422	-0.906334	1.85157
81	-0.919294	1.08344	4.46556	-5.82829	-3.72055	-10.415	12.1636	4.30132	0.141342	6.56257		2.44361	-1.76882	3.28925	2.20261	3.84731	2.26683	4.91712	3.19734	2.54941	1.84107		-4.12043	-1.94807	1.40214	-2.81978	-0.813249	1.45998	-1.07115	0.352279	-0.944785	1.85787
82	-0.589898	1.32428	4.76991	-5.65885	-3.55551	-10.0206	12.4314	4.84295	0.442967	6.57984		2.70588	-1.82508	3.48469	2.18787	3.97575	2.31632	4.91803	3.30676	2.63378	1.88354		-4.10763	-1.84796	1.44894	-3.24336	-0.718112	1.29896	-0.634988	0.10287	-0.962658	1.87448
83	-0.266981	1.46332	5.01586	-5.50175	-3.4442	-9.6561	12.5926	5.32663	0.691173	6.57522		2.99587	-1.79681	3.67212	2.15725	4.08939	2.39169	4.87179	3.44444	2.72822	1.89863		-4.03215	-1.68216	1.47229	-3.6072	-0.540165	1.12474	-0.159369	-0.112468	-0.94206	1.89613
84	-0.0561136	1.52359	5.16026	-5.38499	-3.38159	-9.36022	12.6125	5.81957	0.866626	6.55681		3.30608	-1.68353	3.83391	2.14234	4.18659	2.47658	4.81193	3.61281	2.83584	1.89027		-3.88741	-1.4513	1.45983	-3.87038	-0.283728	0.955872	0.300194	-0.270342	-0.880908	1.91307
85	0.113175	1.52757	5.16212	-5.29178	-3.35182	-9.1549	12.4962	6.33143	0.978994	6.52511		3.62772	-1.50854	3.94975	2.16677	4.25611	2.53905	4.71154	3.77366	2.93951	1.85763		-3.65627	-1.17182	1.4264	-4.0016	0.0321737	0.833942	0.686424	-0.373106	-0.777981	1.91225
86	0.263671	1.48638	5.06143	-5.17837	-3.3322	-9.00596	12.2624	6.78502	1.0428	6.46748		3.92431	-1.29636	4.02663	2.24255	4.28406	2.56017	4.57941	3.87608	3.02461	1.80417		-3.29732	-0.86524	1.40652	-3.96325	0.390173	0.809682	0.991119	-0.380101	-0.613552	1.87848
87	0.382725	1.37633	4.81177	-5.03017	-3.34668	-8.86081	11.9182	7.13016	1.04769	6.36703		4.14456	-1.0553	4.09211	2.359	4.27434	2.55286	4.39123	3.90292	3.08271	1.72768		-2.79319	-0.545563	1.41948	-3.74225	0.776931	0.918733	1.18216	-0.207471	-0.373897	1.79891
88	0.501257	1.15952	4.61032	-4.92515	-3.45776	-8.73333	11.4962	7.36125	1.00154	6.26161		4.27772	-0.775456	4.14687	2.48327	4.23855	2.54092	4.16597	3.87397	3.11898	1.62879		-2.19012	-0.238889	1.44961	-3.3847	1.17005	1.1512	1.25472	0.194164	-0.0742454	1.6835
89	0.583994	0.875153	4.45084	-4.95186	-3.68361	-8.65183	11.097	7.47331	0.899124	6.18857		4.31114	-0.444332	4.20519	2.58253	4.1752	2.53133	3.92086	3.82138	3.13791	1.5075		-1.59534	0.016072	1.49715	-2.96383	1.51383	1.44187	1.2079	0.77794	0.236949	1.56352
90	0.606372	0.54189	4.31647	-5.11252	-3.9971	-8.64431	10.751	7.46136	0.740397	6.15429		4.24893	-0.0590867	4.25702	2.63788	4.08114	2.49676	3.69382	3.77203	3.14106	1.36791		-1.08453	0.183351	1.53403	-2.53462	1.75938	1.71367	1.05177	1.45277	0.50948	1.46457
91	0.584129	0.154529	4.14007	-5.35181	-4.3924	-8.76896	10.4934	7.31861	0.522193	6.16265		4.09529	0.36022	4.30015	2.63496	3.94931	2.4022	3.49437	3.7196	3.11951	1.21954		-0.677499	0.245485	1.54085	-2.14251	1.90458	1.91162	0.892793	2.11163	0.723368	1.40693
92	0.529809	-0.251864	3.88449	-5.62067	-4.83038	-9.03756	10.2739	7.04203	0.248718	6.19156		3.85194	0.775639	4.33343	2.55794	3.77958	2.23237	3.30908	3.62773	3.05846	1.07856		-0.371234	0.236605	1.53382	-1.82571	1.97018	2.01402	0.865349	2.66798	0.886375	1.3874
93	0.439899	-0.614284	3.56063	-5.92961	-5.25483	-9.39202	9.96416	6.6409	-0.0731445	6.20056		3.53398	1.15048	4.35296	2.40806	3.58041	1.99674	3.13948	3.46307	2.95315	0.964787		-0.160509	0.229884	1.52896	-1.59979	2.00406	2.02757	0.922822	3.08191	1.00436	1.38667
94	0.2674	-0.944967	3.18518	-6.31316	-5.69641	-9.76826	9.5238	6.14281	-0.450451	6.1811		3.17113	1.48489	4.34972	2.21124	3.36754	1.71411	2.9772	3.2145	2.81129	0.888746		-0.0414279	0.234796	1.50346	-1.44624	2.02905	1.96046	1.00256	3.34477	1.07343	1.38491
95	-0.00102786	-1.3149	2.76081	-6.77472	-6.18871	-10.1436	8.98116	5.58836	-0.886575	6.14454		2.79691	1.80169	4.30945	1.99572	3.16012	1.40825	2.8197	2.8986	2.64881	0.85263		0.00751786	0.212079	1.4315	-1.33426	2.04091	1.82257	1.05773	3.47911	1.08965	1.37322
96	-0.325549	-1.73702	2.2795	-7.28893	-6.70468	-10.5182	8.34243	5.01321	-1.36741	6.09102		2.43475	2.11123	4.22194	1.78019	2.96645	1.11249	2.6587	2.54695	2.47909	0.851855		0.0160764	0.156586	1.33263	-1.23953	2.06082	1.6351	1.03602	3.52022	1.06474	1.3534
97	-0.674335	-2.14892	1.75443	-7.84809	-7.19546	-10.9077	7.67622	4.43023	-1.8642	6.03371		2.09803	2.3957	4.08392	1.58388	2.77744	0.852632	2.45468	2.18073	2.30338	0.873645		0.0247521	0.0941695	1.25776	-1.14923	2.10106	1.42571	0.944094	3.47848	1.0221	1.32254
98	-1.02761	-2.50325	1.21668	-8.43959	-7.70243	-11.307	7.07742	3.84039	-2.35567	5.99635		1.78954	2.63141	3.90131	1.43148	2.57363	0.628853	2.19162	1.80849	2.11954	0.904802		0.0863893	0.0520598	1.22629	-1.06264	2.13527	1.21912	0.795556	3.36963	0.977711	1.27616
99	-1.36456	-2.8227	0.661588	-9.00339	-8.33044	-11.6881	6.59234	3.22931	-2.84075	5.98609		1.50663	2.80637	3.68837	1.33704	2.33504	0.43846	1.89958	1.43971	1.9314	0.936802		0.214086	0.046772	1.2288	-1.00065	2.10892	1.02538	0.61793	3.23108	0.934041	1.21966
100	-1.70203	-3.15405	0.064554	-9.50272	-9.04933	-12.0287	6.2234	2.58732	-3.3202	5.98923		1.25708	2.90861	3.47465	1.3051	2.07011	0.287747	1.6447	1.10182	1.75623	0.963669		0.372115	0.0834105	1.23623	-0.997003	1.98425	0.849162	0.394311	3.09878	0.877657	1.16842
	Hip angle x											Hip angle y
Percentage gait cycle	P1	P2	P3	P4	P5	P6	P7	P8	Mean	SD		P1	P2	P3	P4	P5	P6	P7	P8	Mean	SD
0	25.0377	21.5014	15.533	27.2029	27.078	31.4701	10.3592	17.668	21.9813	6.59649		2.94592	-2.89575	1.91888	1.43393	5.41806	3.8941	-2.55656	2.3585	1.56464	2.73485
1	24.5143	21.1885	15.3415	26.9829	26.6785	30.7922	9.67826	16.9187	21.5118	6.62453		2.8611	-2.96382	1.99361	1.48183	5.21137	3.77654	-2.41229	2.27919	1.52844	2.6666
2	24.0565	20.9387	15.2823	26.9073	26.3447	30.1946	8.85516	16.3097	21.1111	6.70297		2.84651	-2.97355	2.11739	1.62236	5.09006	3.71515	-2.29617	2.20772	1.54118	2.62001
3	23.6468	20.7771	15.3419	26.8753	26.0073	29.7485	7.93688	15.8884	20.7778	6.81521		2.95309	-2.86324	2.40675	1.85015	5.22106	3.87596	-2.25958	2.37297	1.69465	2.64998
4	23.3766	20.5973	15.3385	26.6487	25.4469	29.3399	7.00643	15.543	20.4122	6.90956		3.18425	-2.60234	2.92742	2.12211	5.65906	4.30705	-2.28274	2.90076	2.02695	2.76852
5	23.2038	20.2518	15.1439	26.1808	24.5615	28.8024	6.30012	15.0643	19.9386	6.91393		3.4847	-2.22018	3.5433	2.40789	6.20879	4.8604	-2.3825	3.6677	2.44626	2.9337
6	22.9528	19.7138	14.7759	25.6022	23.471	28.084	5.67426	14.338	19.3265	6.8787		3.78502	-1.82392	4.07304	2.70093	6.6313	5.33184	-2.43204	4.40045	2.83333	3.06181
7	22.5791	19.1901	14.2864	25.011	22.2617	27.2565	4.97229	13.4419	18.6249	6.86065		4.03972	-1.52597	4.44022	3.02063	6.87262	5.64804	-2.35282	4.89149	3.12924	3.11741
8	22.1382	18.7735	13.7097	24.367	20.99	26.4142	4.17645	12.5405	17.8887	6.86664		4.24142	-1.30341	4.6758	3.38085	7.00996	5.8722	-2.18854	5.12448	3.35159	3.11826
9	21.6311	18.31	13.0552	23.593	19.7833	25.6169	3.38444	11.7163	17.1363	6.86787		4.4069	-1.06202	4.84421	3.73923	7.10089	6.06134	-1.98252	5.20019	3.53853	3.08144
10	21.0696	17.6558	12.3663	22.7214	18.6919	24.8571	2.5141	10.9368	16.3516	6.88324		4.5506	-0.773181	4.94488	4.02297	7.12395	6.21065	-1.77256	5.21873	3.69076	3.01389
11	20.4692	16.7986	11.6905	21.8909	17.6607	24.0742	1.49812	10.1471	15.5287	6.93379		4.68189	-0.467741	4.93487	4.17693	7.06149	6.30817	-1.54518	5.22736	3.79722	2.91457
12	19.814	15.8591	11.015	21.1328	16.6212	23.2052	0.388021	9.34646	14.6727	6.99975		4.78555	-0.220849	4.80109	4.19004	6.9243	6.36269	-1.32833	5.22391	3.8423	2.80478
13	19.0882	14.9469	10.255	20.3477	15.5477	22.252	-0.750367	8.58491	13.784	7.05443		4.83329	-0.072159	4.55906	4.086	6.71841	6.37986	-1.1272	5.17154	3.8186	2.69369
14	18.2886	14.0238	9.36471	19.4388	14.4172	21.2774	-1.98499	7.9168	12.8428	7.10992		4.8259	-0.00961443	4.22813	3.90212	6.44155	6.35704	-0.954369	5.03613	3.72836	2.58279
15	17.4454	13.0656	8.3337	18.3899	13.2057	20.3601	-3.3013	7.33661	11.8545	7.17733		4.7626	-0.0207496	3.84849	3.67708	6.10642	6.2961	-0.800186	4.82779	3.58719	2.47356
16	16.562	12.0828	7.11247	17.2432	11.9231	19.5313	-4.5332	6.74753	10.8337	7.23686		4.66227	-0.0823904	3.46068	3.43961	5.76501	6.18637	-0.672388	4.59361	3.4191	2.37405
17	15.6308	11.0185	5.70695	16.009	10.661	18.7817	-5.66044	6.05169	9.77492	7.29101		4.55163	-0.154557	3.10643	3.21366	5.47574	6.02336	-0.590378	4.37807	3.25049	2.29057
18	14.7043	9.86648	4.24893	14.6871	9.49119	18.0839	-6.73005	5.22967	8.6977	7.34748		4.44077	-0.203395	2.80785	3.01996	5.25345	5.83129	-0.547948	4.1827	3.09809	2.21864
19	13.8008	8.71043	2.80331	13.3625	8.42498	17.3886	-7.67395	4.345	7.64522	7.38468		4.33051	-0.203112	2.55764	2.86644	5.09235	5.64118	-0.526414	3.98985	2.96856	2.15072
20	12.8877	7.58399	1.3609	12.1193	7.43269	16.6396	-8.65662	3.45151	6.60239	7.4379		4.21994	-0.144413	2.36051	2.73311	4.98114	5.45986	-0.537687	3.797	2.85868	2.08633
21	11.9313	6.45534	-0.0914862	10.9599	6.51365	15.8527	-9.74227	2.51432	5.54917	7.5231		4.10562	-0.0424933	2.23271	2.59401	4.91083	5.27391	-0.549584	3.61142	2.76705	2.01847
22	10.9443	5.30116	-1.52849	9.86428	5.63949	15.0868	-10.8845	1.49932	4.49029	7.63507		3.99908	0.0822901	2.16489	2.4472	4.87369	5.09103	-0.536588	3.44222	2.69548	1.94803
23	9.96222	4.17192	-2.95122	8.87206	4.80864	14.3097	-11.9706	0.397787	3.45006	7.74753		3.90839	0.20726	2.09192	2.30535	4.84897	4.92787	-0.494836	3.29776	2.63658	1.88126
24	8.96311	3.08442	-4.35128	8.02574	4.02763	13.4746	-12.9678	-0.747686	2.43858	7.84325		3.84389	0.32946	1.95964	2.18151	4.82954	4.79302	-0.450917	3.18434	2.58381	1.82741
25	7.91403	2.01085	-5.66707	7.26633	3.26149	12.6083	-13.9102	-1.89158	1.44902	7.91731		3.78367	0.458537	1.7523	2.07034	4.82339	4.69688	-0.392358	3.09785	2.53633	1.78522
26	6.7948	0.935104	-6.89493	6.49978	2.43705	11.7057	-14.8198	-3.02303	0.454332	7.96012		3.70322	0.574706	1.50626	1.96427	4.83122	4.62538	-0.436214	3.01622	2.47313	1.77704
27	5.59347	-0.134332	-8.08804	5.68692	1.51055	10.7344	-15.7438	-4.11514	-0.569506	7.97479		3.59364	0.636438	1.25551	1.86044	4.82416	4.54436	-0.432076	2.91001	2.39906	1.76393
28	4.39724	-1.13167	-9.2408	4.82826	0.499872	9.6831	-16.6798	-5.1442	-1.5985	7.96531		3.46924	0.635637	0.999304	1.75951	4.76159	4.43291	-0.389284	2.77232	2.30515	1.73871
29	3.29006	-2.0013	-10.3712	3.9482	-0.492246	8.60972	-17.4613	-6.16403	-2.58026	7.92134		3.34536	0.624837	0.7155	1.67428	4.62984	4.29169	-0.299643	2.62234	2.20053	1.69481
30	2.22705	-2.72365	-11.4502	3.04001	-1.37434	7.59762	-18.0948	-7.2125	-3.49885	7.85689		3.2039	0.634493	0.425024	1.62294	4.44137	4.12217	-0.218162	2.48131	2.08913	1.63894
31	1.17625	-3.33856	-12.3807	2.08875	-2.15096	6.69085	-18.6606	-8.24681	-4.35272	7.77999		3.01555	0.638876	0.183146	1.60714	4.23876	3.93728	-0.152053	2.3548	1.97794	1.5755
32	0.200271	-3.92399	-12.9689	1.14323	-2.85704	5.85822	-19.203	-9.19714	-5.11855	7.67436		2.78923	0.619374	0.00522009	1.61242	4.05586	3.77303	-0.131033	2.2301	1.86928	1.52012
33	-0.482042	-4.5091	-13.5736	0.276668	-3.46693	5.06299	-19.8423	-10.0452	-5.82245	7.63179		2.56568	0.589507	-0.126989	1.61678	3.88501	3.65211	-0.15113	2.09146	1.7653	1.47725
34	-1.16268	-5.04249	-14.1276	-0.491911	-3.93064	4.30146	-20.4216	-10.8164	-6.46148	7.58775		2.31667	0.566498	-0.254909	1.5994	3.64334	3.55867	-0.195043	1.94462	1.64741	1.42991
35	-1.87473	-5.48724	-14.6768	-1.18651	-4.29342	3.57951	-20.7802	-11.5128	-7.02903	7.5066		2.07149	0.567786	-0.389266	1.5521	3.35315	3.46638	-0.241682	1.78166	1.5202	1.37741
36	-2.68404	-5.83315	-15.1451	-1.83438	-4.63606	2.90712	-20.9532	-12.1196	-7.5373	7.37687		1.84372	0.616749	-0.503428	1.4789	3.15428	3.35603	-0.283791	1.59295	1.40693	1.333
37	-3.51139	-6.10427	-15.4591	-2.41316	-4.93383	2.28233	-21.2086	-12.6681	-8.00202	7.26274		1.65906	0.734668	-0.556782	1.3788	3.03608	3.231	-0.387148	1.4151	1.31385	1.2992
38	-4.23946	-6.3145	-15.6243	-2.90468	-5.13605	1.72347	-21.4987	-13.1652	-8.39493	7.17172		1.53598	0.909526	-0.544708	1.26523	2.92515	3.11656	-0.524186	1.29993	1.24793	1.26784
39	-4.86394	-6.42826	-15.7029	-3.33801	-5.22598	1.2744	-21.8093	-13.5968	-8.71134	7.11562		1.49241	1.11636	-0.507835	1.16833	2.89313	3.04179	-0.706409	1.253	1.21885	1.27001
40	-5.43493	-6.42391	-15.7697	-3.70109	-5.21225	0.906763	-22.0637	-13.9578	-8.95709	7.07964		1.54862	1.34642	-0.476804	1.09387	2.96024	3.01016	-0.910395	1.2322	1.22554	1.31295
41	-5.95702	-6.34525	-15.8411	-4.00546	-5.17746	0.618017	-22.2639	-14.2235	-9.14946	7.05522		1.70253	1.59878	-0.453616	1.03393	3.07699	3.00157	-1.13395	1.19847	1.25309	1.38596
42	-6.4322	-6.24665	-15.905	-4.29105	-5.18558	0.452425	-22.4801	-14.3751	-9.30791	7.05135		1.92068	1.86086	-0.43679	0.996477	3.1992	2.99455	-1.31382	1.15957	1.29759	1.46367
43	-6.82869	-6.18304	-15.9643	-4.57376	-5.22256	0.411048	-22.6308	-14.4469	-9.42988	7.04955		2.16605	2.11831	-0.43017	1.00063	3.31236	2.98552	-1.50757	1.16148	1.35083	1.55219
44	-7.1399	-6.24441	-16.0437	-4.86432	-5.25803	0.423839	-22.7629	-14.4848	-9.54679	7.05064		2.42012	2.34991	-0.437292	1.06631	3.41331	2.97722	-1.57788	1.22952	1.43015	1.6148
45	-7.3739	-6.43743	-16.1464	-5.12733	-5.30931	0.418042	-22.8327	-14.508	-9.66464	7.03339		2.67023	2.51983	-0.457085	1.19402	3.49555	2.96893	-1.61267	1.37324	1.51901	1.6649
46	-7.56104	-6.65959	-16.2526	-5.35371	-5.40758	0.3755	-22.882	-14.5425	-9.78545	7.00665		2.89003	2.59544	-0.483421	1.35224	3.54123	2.95612	-1.66351	1.59084	1.59737	1.70716
47	-7.76337	-6.86296	-16.366	-5.55084	-5.5662	0.291759	-22.8766	-14.5983	-9.91156	6.96089		3.0636	2.59259	-0.517513	1.4871	3.53747	2.93802	-1.71971	1.84319	1.65309	1.74015
48	-8.02251	-7.05147	-16.5095	-5.73022	-5.78561	0.129443	-22.8772	-14.6507	-10.0622	6.90105		3.17676	2.53655	-0.567629	1.54341	3.51088	2.90373	-1.76538	2.06856	1.67586	1.76478
49	-8.35067	-7.2189	-16.6826	-5.92002	-5.9932	-0.146972	-22.8513	-14.6985	-10.2328	6.81629		3.21256	2.44028	-0.637457	1.51736	3.49246	2.84549	-1.77659	2.23603	1.66627	1.77563
50	-8.73447	-7.359	-16.8275	-6.16298	-6.12709	-0.4944	-22.9348	-14.7763	-10.4271	6.74474		3.16801	2.32178	-0.704648	1.44035	3.4982	2.7769	-1.83475	2.3561	1.62774	1.79122
51	-9.11603	-7.44848	-16.8756	-6.4496	-6.19378	-0.854197	-22.8858	-14.9281	-10.594	6.64091		3.05297	2.19276	-0.737276	1.31999	3.51855	2.71557	-1.81953	2.43411	1.58464	1.77891
52	-9.44398	-7.4713	-16.782	-6.70062	-6.21784	-1.19119	-22.7223	-15.1785	-10.7135	6.52004		2.88431	2.04659	-0.741225	1.14113	3.49911	2.65566	-1.75501	2.45005	1.52258	1.73899
53	-9.72124	-7.43853	-16.5683	-6.90825	-6.20883	-1.46463	-22.4818	-15.4986	-10.7863	6.3997		2.67701	1.87878	-0.747763	0.89894	3.38359	2.57992	-1.57774	2.38278	1.43444	1.65356
54	-9.93203	-7.3439	-16.3009	-7.1248	-6.16874	-1.63011	-22.1071	-15.8117	-10.8024	6.27463		2.45206	1.70578	-0.777542	0.620804	3.16591	2.49043	-1.38468	2.22511	1.31223	1.55042
55	-9.99147	-7.14749	-15.9621	-7.32899	-6.09102	-1.71072	-21.4827	-16.0706	-10.7232	6.11691		2.24382	1.53413	-0.849776	0.341071	2.87101	2.40465	-1.14618	2.00403	1.17534	1.43745
56	-9.79787	-6.81546	-15.4782	-7.4295	-5.96221	-1.75334	-20.7216	-16.249	-10.5259	5.94666		2.07882	1.34027	-0.97517	0.0601012	2.55284	2.32054	-0.880821	1.76589	1.03281	1.33861
57	-9.34393	-6.31906	-14.8057	-7.32747	-5.74349	-1.75388	-20.006	-16.288	-10.1984	5.80601		1.96614	1.1145	-1.11042	-0.238201	2.28024	2.21427	-0.567917	1.55958	0.902274	1.26205
58	-8.66687	-5.68089	-13.9582	-7.02535	-5.37004	-1.66637	-19.3991	-16.1064	-9.73415	5.71073		1.87435	0.879188	-1.19158	-0.546339	2.10341	2.07901	-0.254584	1.42647	0.796242	1.2134
59	-7.76774	-5.0278	-13.0207	-6.63701	-4.80736	-1.45414	-18.5601	-15.6933	-9.12103	5.58619		1.74821	0.622634	-1.18678	-0.832692	2.02948	1.90465	0.0244979	1.37135	0.71017	1.17997
60	-6.71003	-4.40498	-12.0891	-6.18257	-4.09278	-1.06729	-17.5498	-15.0872	-8.39796	5.4555		1.55327	0.31196	-1.1036	-1.066	2.0205	1.67864	0.266366	1.35305	0.626773	1.14692
61	-5.59753	-3.75071	-11.2127	-5.55223	-3.30904	-0.484575	-16.5317	-14.3136	-7.59401	5.36144		1.28089	-0.0494679	-0.981654	-1.24317	2.03262	1.4368	0.461359	1.30276	0.530016	1.11864
62	-4.50602	-3.0426	-10.3008	-4.65121	-2.45924	0.232248	-15.4882	-13.3769	-6.69909	5.28213		0.958538	-0.409083	-0.862868	-1.38436	2.05198	1.27344	0.554861	1.16359	0.418262	1.10915
63	-3.41663	-2.29072	-9.14728	-3.48003	-1.46825	1.04537	-14.3413	-12.3041	-5.67537	5.18819		0.633772	-0.719867	-0.743895	-1.5108	2.08069	1.24132	0.484547	0.930018	0.299474	1.11849
64	-2.31675	-1.46639	-7.64606	-2.12529	-0.299339	1.94994	-12.9441	-11.1518	-4.49998	5.0535		0.333009	-0.974508	-0.589624	-1.62248	2.11325	1.30365	0.298374	0.654968	0.18958	1.14217
65	-1.20036	-0.488768	-5.9038	-0.685948	1.03214	2.89238	-11.3243	-9.96728	-3.20574	4.89654		0.0851679	-1.17332	-0.377801	-1.68792	2.16207	1.42138	0.0132786	0.4159	0.107344	1.18065
66	0.00538071	0.656211	-4.11794	0.799418	2.48042	3.84661	-9.57719	-8.75099	-1.83226	4.74896		-0.087255	-1.30365	-0.12344	-1.66649	2.25275	1.59192	-0.355047	0.250394	0.0698982	1.23786
67	1.34104	1.99294	-2.43014	2.30867	3.99448	4.88813	-7.82694	-7.45252	-0.398042	4.64205		-0.183017	-1.33864	0.12855	-1.54393	2.40656	1.80392	-0.707033	0.145422	0.088979	1.31001
68	2.77905	3.57287	-0.792673	3.85452	5.52471	6.16318	-6.00335	-6.00572	1.13657	4.55873		-0.211779	-1.27054	0.374972	-1.33882	2.62237	2.01618	-0.99367	0.0675169	0.158279	1.38408
69	4.3102	5.35386	0.898454	5.48721	7.03689	7.78287	-4.2406	-4.43358	2.77441	4.53197		-0.178919	-1.12508	0.631782	-1.07805	2.87802	2.1928	-1.24586	-0.00194215	0.259095	1.45627
70	5.96761	7.28836	2.62993	7.2328	8.59106	9.73776	-2.5453	-2.82348	4.50984	4.58713		-0.0844793	-0.947556	0.877021	-0.78135	3.13559	2.34682	-1.47506	-0.0557009	0.376911	1.52752
71	7.75285	9.33052	4.34992	9.03377	10.2027	11.8916	-0.900365	-1.21563	6.30567	4.709		0.0685886	-0.781305	1.09307	-0.465966	3.3729	2.52192	-1.67996	-0.0682425	0.507626	1.60192
72	9.62261	11.3509	6.08221	10.8134	11.7845	14.1258	0.776959	0.38575	8.11775	4.83916		0.278459	-0.650669	1.29673	-0.14318	3.57387	2.72636	-1.86103	-0.0121338	0.651051	1.67635
73	11.5065	13.2075	7.77906	12.5302	13.2757	16.4285	2.47305	1.94326	9.89296	4.96766		0.53883	-0.560996	1.51412	0.17268	3.74456	2.93872	-2.05849	0.119699	0.80114	1.75721
74	13.3244	14.8685	9.36115	14.1913	14.6603	18.8138	4.16269	3.40399	11.5983	5.11464		0.822639	-0.529594	1.73727	0.434143	3.90756	3.15024	-2.28926	0.309302	0.942787	1.85683
75	15.0308	16.3597	10.8621	15.7949	15.9641	21.1598	5.84139	4.74675	13.2199	5.26945		1.08168	-0.568317	1.93024	0.597221	4.08164	3.36733	-2.59351	0.529113	1.05318	1.99082
76	16.6611	17.6606	12.2702	17.3008	17.2004	23.3285	7.56859	5.96586	14.7445	5.39802		1.30567	-0.642922	2.09241	0.679826	4.28409	3.58984	-2.97896	0.767997	1.13724	2.15975
77	18.2912	18.7852	13.5205	18.7129	18.4268	25.2783	9.18279	7.05005	16.156	5.53254		1.49643	-0.713065	2.27265	0.744737	4.5017	3.80497	-3.37642	1.02777	1.21985	2.33888
78	19.9095	19.8461	14.6016	20.0879	19.7274	27.0961	10.7161	8.01802	17.5003	5.69412		1.70345	-0.774318	2.49956	0.84354	4.70693	3.99134	-3.73929	1.31918	1.3188	2.50887
79	21.4753	20.9529	15.5825	21.4812	21.0527	28.8721	11.9612	8.96633	18.793	5.90895		1.95982	-0.839626	2.75829	0.988767	4.9138	4.10612	-3.99543	1.63782	1.4412	2.64969
80	23.0395	22.0601	16.6687	22.8817	22.3103	30.6161	12.945	10.0108	20.0665	6.12826		2.23881	-0.903106	3.00388	1.15263	5.14136	4.13419	-4.19441	1.94068	1.56425	2.77239
81	24.6591	23.0388	17.5118	24.2559	23.4897	32.2251	13.6783	11.2382	21.2621	6.33311		2.51081	-0.92155	3.24195	1.29364	5.38746	4.11788	-4.35185	2.19107	1.68368	2.88054
82	26.2619	23.8117	18.0753	25.5935	24.559	33.5955	14.2874	12.6245	22.3511	6.49197		2.78488	-0.886459	3.48792	1.39182	5.61197	4.14089	-4.49578	2.41967	1.80686	2.984
83	27.754	24.4005	18.3647	26.8906	25.4572	34.7765	14.7079	14.0201	23.2964	6.65773		3.08284	-0.864008	3.76615	1.44529	5.7644	4.27907	-4.59616	2.71166	1.94866	3.08548
84	29.1885	24.8719	18.5409	28.1028	26.2344	35.8752	14.9569	15.2831	24.1317	6.87341		3.41847	-0.917645	4.04274	1.45557	5.8707	4.5097	-4.67112	3.11077	2.1024	3.20017
85	30.44	25.2403	18.7154	29.161	26.9885	36.97	15.0386	16.3968	24.8688	7.13095		3.79414	-1.03908	4.25511	1.43442	5.98537	4.7189	-4.72551	3.54466	2.246	3.32171
86	31.4569	25.4632	18.8166	29.967	27.7269	37.9358	14.9618	17.4545	25.4728	7.37811		4.14891	-1.17363	4.38365	1.39452	6.13245	4.82573	-4.76718	3.86461	2.35113	3.42938
87	32.1868	25.503	18.9355	30.4612	28.3729	38.6008	14.7546	18.4803	25.9119	7.54723		4.40818	-1.28578	4.43757	1.34125	6.30112	4.84212	-4.75769	3.96606	2.4066	3.49567
88	32.577	25.3587	18.9412	30.7167	28.8383	38.9646	14.4538	19.4025	26.1566	7.65281		4.56797	-1.37825	4.43865	1.28867	6.42109	4.82999	-4.72438	3.85206	2.41197	3.52322
89	32.6936	25.0289	18.934	30.8416	29.1329	39.0803	14.0277	20.1561	26.2369	7.72223		4.64969	-1.47212	4.40736	1.25498	6.48845	4.85546	-4.66869	3.61138	2.39081	3.52797
90	32.5708	24.5696	18.9124	30.8598	29.3075	38.9731	13.5955	20.694	26.1853	7.74648		4.66754	-1.5854	4.34306	1.2493	6.5587	4.93099	-4.60576	3.34751	2.36324	3.53187
91	32.2372	24.0482	18.8708	30.74	29.4121	38.7032	13.1758	21.0084	26.0245	7.73296		4.63044	-1.72303	4.26156	1.27351	6.645	5.01953	-4.54102	3.12805	2.33675	3.54024
92	31.7272	23.489	18.7747	30.4785	29.4426	38.2965	12.7457	21.1527	25.7634	7.69048		4.54065	-1.8926	4.17015	1.32834	6.7117	5.08053	-4.38858	2.95638	2.31332	3.52493
93	31.0506	22.8854	18.5814	30.154	29.3724	37.6917	12.3798	21.1693	25.4106	7.59634		4.4177	-2.10188	4.06703	1.40468	6.70367	5.09639	-4.18686	2.80137	2.27526	3.48789
94	30.248	22.2864	18.27	29.8347	29.2377	36.8475	12.0829	21.0365	24.9805	7.45363		4.29012	-2.33212	3.96703	1.47978	6.62282	5.06809	-3.96935	2.64117	2.22094	3.43855
95	29.3947	21.7837	17.8565	29.5109	29.072	35.8402	11.8406	20.704	24.5003	7.28657		4.16848	-2.55131	3.89989	1.53484	6.52279	5.00273	-3.77775	2.49121	2.16136	3.39356
96	28.5845	21.3757	17.4174	29.1568	28.8543	34.7563	11.6233	20.1569	23.9907	7.1155		4.05141	-2.74788	3.85834	1.56921	6.43096	4.9263	-3.63492	2.3896	2.10538	3.36158
97	27.8563	20.9843	16.9952	28.7995	28.5203	33.6688	11.3601	19.4359	23.4526	6.96588		3.91888	-2.91662	3.80577	1.58927	6.31887	4.85513	-3.48111	2.36408	2.05678	3.32112
98	27.1604	20.611	16.5492	28.4351	28.1189	32.6536	10.9681	18.6271	22.8904	6.86803		3.76622	-3.04471	3.74665	1.59958	6.16091	4.77835	-3.27954	2.40353	2.01637	3.25665
99	26.4392	20.3302	16.0804	28.0214	27.7634	31.8026	10.4471	17.8316	22.3395	6.82849		3.60106	-3.12631	3.69076	1.61446	5.93928	4.69065	-3.02876	2.45776	1.97986	3.1643
100	25.6983	20.155	15.7271	27.6335	27.4747	31.1678	9.84471	17.0836	21.8481	6.83671		3.43975	-3.16237	3.63876	1.67296	5.66758	4.59048	-2.77059	2.4668	1.94292	3.05425
	Knee angle x
Percentage gait cycle	P1	P2	P3	P4	P5	P6	P7	P8	Mean	SD
0	17.9179	7.12053	8.97277	7.53915	10.7476	10.9227	6.2965	13.1162	10.3292	3.57186
1	17.0206	6.60719	8.57754	7.27959	10.3606	10.1826	5.75825	11.6668	9.68164	3.36057
2	16.4938	6.25682	8.37433	7.28803	10.1337	9.61533	5.23513	10.8004	9.2747	3.2688
3	16.3178	6.11518	8.51265	7.6075	10.2026	9.33564	4.9643	10.6274	9.21038	3.24401
4	16.3248	6.03121	8.7446	7.9905	10.3149	9.20345	4.72515	10.8821	9.2771	3.28869
5	16.3305	5.80961	8.75787	8.23997	10.1613	9.0281	4.47775	11.0546	9.23247	3.35672
6	16.2358	5.44689	8.51558	8.38027	9.71938	8.74424	4.1676	10.8751	9.01061	3.41047
7	16.0025	5.14092	8.15901	8.5155	9.15259	8.38138	3.74274	10.428	8.69034	3.43123
8	15.6548	4.99976	7.83484	8.63181	8.63973	7.98598	3.31496	9.92297	8.3731	3.40893
9	15.2834	4.91195	7.59087	8.62502	8.24271	7.63228	2.99016	9.49712	8.0967	3.3653
10	14.9635	4.7632	7.42158	8.47435	7.92422	7.36718	2.76301	9.17378	7.85636	3.32739
11	14.6744	4.55016	7.31033	8.27158	7.64425	7.16576	2.58788	8.91206	7.63955	3.29592
12	14.3674	4.36159	7.22083	8.09894	7.37245	6.96669	2.41953	8.66411	7.43394	3.25729
13	14.0354	4.25669	7.12001	7.94334	7.08341	6.74626	2.30224	8.41544	7.23784	3.19409
14	13.7166	4.20926	7.00954	7.74132	6.78614	6.53469	2.22928	8.19425	7.05263	3.12002
15	13.4355	4.20745	6.85927	7.47169	6.49719	6.35628	2.11229	8.0254	6.87063	3.06044
16	13.1348	4.25347	6.60828	7.16956	6.23384	6.20292	2.06449	7.89533	6.69534	2.97914
17	12.8051	4.29697	6.25694	6.88584	6.03845	6.08488	2.22384	7.76329	6.54441	2.85189
18	12.5037	4.28691	5.90801	6.66859	5.91999	5.99557	2.27921	7.59813	6.39501	2.75781
19	12.2536	4.24385	5.61648	6.5388	5.86909	5.90463	2.41368	7.42355	6.28296	2.66701
20	12.0595	4.20442	5.36182	6.46072	5.89082	5.78128	2.4866	7.2745	6.18996	2.6053
21	11.9165	4.17694	5.13092	6.38309	5.97813	5.64467	2.46634	7.14107	6.10471	2.57532
22	11.7922	4.16437	4.94176	6.27392	6.07665	5.554	2.48229	7.02499	6.03878	2.54293
23	11.677	4.17076	4.80015	6.16668	6.11624	5.48804	2.61587	6.94072	5.99693	2.49134
24	11.5399	4.15909	4.71575	6.11315	6.11011	5.35964	2.90372	6.87997	5.97267	2.41141
25	11.3553	4.1364	4.71725	6.09825	6.13855	5.17317	3.04039	6.80945	5.93359	2.34226
26	11.1764	4.13764	4.73528	6.0569	6.16238	4.93546	3.25568	6.70634	5.89576	2.26299
27	11.0266	4.16915	4.73275	5.95248	6.1186	4.63786	3.52273	6.59652	5.84458	2.19077
28	10.8773	4.21768	4.69937	5.82199	6.00357	4.33124	3.87669	6.5155	5.79291	2.11848
29	10.6987	4.2517	4.59457	5.73416	5.88242	4.05973	4.25678	6.46388	5.74274	2.05193
30	10.5136	4.29503	4.48527	5.69858	5.85223	3.83717	4.54938	6.43439	5.7082	1.99925
31	10.3612	4.3934	4.45147	5.65775	5.86538	3.6766	4.7719	6.41208	5.69872	1.95206
32	10.2803	4.54735	4.48681	5.58249	5.86557	3.5656	5.0408	6.39418	5.72039	1.91344
33	10.3089	4.72329	4.56017	5.51769	5.8627	3.48158	5.10881	6.38209	5.74316	1.91299
34	10.4163	4.88624	4.62396	5.49954	5.90892	3.42538	5.16185	6.38667	5.78861	1.93714
35	10.5184	5.03606	4.65465	5.49307	5.98387	3.37873	5.41958	6.44691	5.8664	1.95822
36	10.5653	5.15548	4.68512	5.46012	6.02652	3.29978	5.57904	6.57497	5.91829	1.9787
37	10.5561	5.19534	4.71338	5.41648	6.06148	3.16603	5.61155	6.70616	5.92832	2.00142
38	10.5207	5.16727	4.73309	5.39704	6.14078	3.00085	5.56066	6.80624	5.91583	2.02793
39	10.4913	5.13368	4.73366	5.39553	6.24074	2.87906	5.54967	6.89497	5.91483	2.05047
40	10.4181	5.12737	4.70613	5.38571	6.33019	2.78735	5.62638	6.99948	5.92259	2.0571
41	10.2917	5.13124	4.6672	5.36663	6.41105	2.68319	5.72369	7.1391	5.92673	2.05707
42	10.1812	5.12504	4.64727	5.34612	6.49494	2.60178	5.77657	7.29436	5.93341	2.0612
43	10.1171	5.08028	4.6642	5.32949	6.5871	2.62228	5.77617	7.43009	5.95084	2.05731
44	10.0747	4.97682	4.68898	5.28582	6.6839	2.74584	5.74226	7.54882	5.96839	2.04309
45	10.0777	4.89085	4.68607	5.21277	6.78823	2.90291	5.79916	7.67319	6.00385	2.03889
46	10.1407	4.9068	4.65404	5.11636	6.91241	3.05558	5.92607	7.80557	6.06469	2.05143
47	10.2313	5.00405	4.59405	4.99338	7.06942	3.2142	6.10149	7.94519	6.14414	2.0742
48	10.3141	5.15206	4.52089	4.8593	7.22708	3.37677	6.28355	8.10584	6.22995	2.10054
49	10.386	5.34346	4.45969	4.73483	7.36182	3.52113	6.52458	8.28278	6.32679	2.12934
50	10.4566	5.52992	4.43115	4.59206	7.48852	3.66474	6.69626	8.46378	6.41538	2.1613
51	10.5467	5.68653	4.51092	4.40515	7.6919	3.83199	7.19324	8.66417	6.56633	2.20937
52	10.6663	5.82795	4.90106	4.25045	8.14652	4.01591	8.23278	8.92023	6.87014	2.29325
53	10.8024	5.99729	5.70381	4.24571	8.99509	4.22345	9.75505	9.25603	7.37235	2.44924
54	10.9989	6.28087	6.82442	4.49447	10.2329	4.4924	11.6963	9.69633	8.08958	2.72453
55	11.4037	6.82702	8.15387	5.14698	11.7561	4.86641	14.0216	10.2524	9.05352	3.11261
56	12.1662	7.80109	9.6633	6.30953	13.4639	5.43353	16.5601	10.934	10.2914	3.52383
57	13.4021	9.30374	11.4206	7.97724	15.3336	6.34093	19.1288	11.7983	11.8382	3.8656
58	15.1703	11.3238	13.541	10.022	17.3991	7.72975	21.6335	12.9826	13.7253	4.09477
59	17.4293	13.6826	16.0541	12.2786	19.7205	9.64823	24.2344	14.6033	15.9564	4.26017
60	20.032	16.1523	18.9342	14.6788	22.2838	11.9926	26.942	16.6673	18.4604	4.38643
61	22.8144	18.6183	22.0357	17.251	25.0232	14.5205	29.6351	19.0872	21.1232	4.47722
62	25.6378	21.0546	25.184	20.0187	27.8341	17.0217	32.2246	21.7351	23.8388	4.5356
63	28.4257	23.4782	28.288	23.0018	30.6522	19.5245	34.9779	24.486	26.6043	4.60999
64	31.2015	25.9395	31.3627	26.1648	33.4642	22.1694	37.7215	27.2262	29.4063	4.641
65	34.0648	28.4896	34.4341	29.3983	36.2501	24.9581	40.4779	29.8711	32.243	4.64848
66	36.9805	31.0894	37.4892	32.5693	38.9607	27.7933	43.1852	32.4117	35.0599	4.64504
67	39.8397	33.7371	40.4192	35.5738	41.5137	30.6114	45.6989	34.906	37.7875	4.59236
68	42.6499	36.4742	43.0286	38.4056	43.8599	33.4374	48.0446	37.456	40.4195	4.45694
69	45.4882	39.2207	45.1922	41.1412	45.9614	36.3378	49.8852	40.1072	42.9167	4.14741
70	48.3992	41.8667	46.9746	43.8207	47.7798	39.3162	51.2488	42.8233	45.2787	3.70574
71	51.3541	44.3638	48.5563	46.3586	49.3096	42.3122	52.0666	45.5412	47.4828	3.20126
72	54.2646	46.6285	49.9965	48.5727	50.501	45.2619	52.498	48.2232	49.4933	2.77566
73	56.9675	48.577	51.1023	50.3243	51.2857	48.1061	52.4856	50.8249	51.2092	2.55669
74	59.2389	50.1572	51.6631	51.5883	51.6184	50.7688	52.1104	53.2668	52.5515	2.66754
75	60.9675	51.1817	51.714	52.3854	51.453	53.026	51.2144	55.4325	53.4218	3.14037
76	62.2024	51.3874	51.3682	52.7323	50.792	54.5824	49.7728	57.1502	53.7485	3.88195
77	62.9771	50.7777	50.6174	52.6372	49.7501	55.3475	47.8904	58.214	53.5264	4.70955
78	63.2122	49.6855	49.4303	52.1012	48.4863	55.5294	45.878	58.5353	52.8573	5.44054
79	62.7753	48.4347	47.9854	51.1155	47.08	55.3751	43.7299	58.2521	51.8435	6.00627
80	61.7809	47.0125	46.4549	49.7106	45.4463	54.95	41.4489	57.6082	50.5515	6.46313
81	60.4748	45.183	44.8038	47.9617	43.5162	54.1375	39.0509	56.8051	48.9916	6.90376
82	58.8913	42.8581	42.8461	45.9327	41.3025	52.8256	36.5214	55.861	47.1298	7.34453
83	56.9839	40.1837	40.4698	43.6737	38.8502	51.0158	33.8519	54.5426	44.9465	7.73321
84	54.7997	37.4468	37.7247	41.2881	36.2869	48.7974	31.023	52.6292	42.4995	8.01304
85	52.4413	34.8524	34.7446	38.8563	33.763	46.414	28.0167	50.2034	39.9115	8.19982
86	50.04	32.4115	31.7378	36.3357	31.3521	44.0049	24.7556	47.5637	37.2752	8.37488
87	47.6499	30.0184	28.8694	33.6862	29.0237	41.5907	21.4507	44.9945	34.6604	8.55753
88	45.2271	27.5639	26.2598	30.892	26.6624	39.1734	18.1832	42.5993	32.0701	8.74621
89	42.6839	25.0359	24.0213	27.9631	24.2231	36.7129	15.0024	40.3242	29.4959	8.89759
90	40.0177	22.4794	22.1762	24.9275	21.7715	34.1491	12.2668	38.0134	26.9752	8.90411
91	37.307	19.9385	20.6395	21.8243	19.4487	31.4706	10.2319	35.5171	24.5472	8.70297
92	34.573	17.4651	19.2333	18.7419	17.4931	28.684	8.78718	32.8181	22.2244	8.31497
93	31.7908	15.1395	17.8155	15.8329	15.9331	25.7735	7.73626	29.9823	20.0005	7.78381
94	28.918	13.0383	16.3153	13.2324	14.6115	22.7565	6.99271	27.0502	17.8644	7.12754
95	26.0321	11.1805	14.7419	11.0227	13.5067	19.7349	6.41701	24.0451	15.8351	6.39074
96	23.4088	9.5324	13.226	9.27593	12.6436	16.8323	5.92984	21.0368	13.9857	5.65581
97	21.2632	8.12322	11.9047	8.04803	11.9687	14.1492	5.48972	18.1673	12.3893	5.00363
98	19.5899	7.09279	10.7896	7.26655	11.4269	11.8403	5.06226	15.6413	11.0887	4.48135
99	18.3112	6.514	9.83337	6.74712	10.9809	10.1729	4.69401	13.6477	10.1126	4.09551
100	17.3313	6.28242	9.06972	6.38362	10.5782	9.27954	4.26858	12.1966	9.42375	3.83052
	Ankle angle x
Percentage gait cycle	P1	P2	P3	P4	P5	P6	P7	P8	Mean	SD
0	14.5928	8.9697	8.20501	12.8883	10.5193	4.16491	10.6665	7.86704	9.73419	3.00969
1	13.3265	7.83023	6.70441	11.4001	9.2164	3.36409	9.47614	6.08738	8.42566	2.93682
2	11.8637	6.67734	5.05304	9.57626	7.65082	2.5908	8.03672	4.39826	6.98087	2.78148
3	10.4746	5.84761	3.73043	7.66993	6.29115	2.09826	6.77132	3.30889	5.77402	2.51798
4	9.25155	5.41421	2.86709	5.74584	5.30735	1.88437	5.67281	2.82937	4.87157	2.1848
5	8.25279	5.20927	2.33585	3.86782	4.66291	1.85326	4.71742	2.62515	4.19056	1.92021
6	7.55738	5.0457	1.99346	2.27468	4.30029	1.93026	3.97988	2.48088	3.69532	1.82657
7	7.10949	4.85895	1.77757	1.2033	4.12093	2.06224	3.33879	2.3884	3.35746	1.82581
8	6.75164	4.66922	1.70919	0.686059	4.03752	2.21249	2.73066	2.38493	3.14772	1.79773
9	6.42582	4.505	1.80135	0.567536	4.0217	2.37551	2.20253	2.48888	3.04854	1.72
10	6.16871	4.38085	2.01037	0.672987	4.07233	2.5651	1.91535	2.69682	3.06031	1.6171
11	6.00238	4.29963	2.26828	0.926638	4.16406	2.79185	1.88313	2.98605	3.16525	1.49854
12	5.92948	4.24533	2.52636	1.30645	4.25645	3.05621	2.00826	3.32561	3.33177	1.37004
13	5.9484	4.19626	2.78046	1.74434	4.33579	3.34838	2.18584	3.70329	3.53034	1.2531
14	6.05251	4.13925	3.02493	2.12582	4.40669	3.6594	2.36924	4.12237	3.73753	1.17793
15	6.21321	4.07073	3.24479	2.36581	4.4835	3.9644	2.54743	4.5783	3.93352	1.16127
16	6.34226	3.99382	3.45198	2.46897	4.60364	4.23105	2.81629	5.05954	4.12094	1.17021
17	6.43137	3.92212	3.6607	2.51126	4.80484	4.44515	3.29536	5.5569	4.32846	1.1807
18	6.5648	3.8719	3.8768	2.58814	5.07792	4.6112	3.68369	6.04806	4.54031	1.22972
19	6.78415	3.85326	4.10612	2.77566	5.3988	4.74406	4.05052	6.51348	4.77826	1.28784
20	7.06567	3.86775	4.35313	3.08064	5.75222	4.85685	4.34188	6.94934	5.03344	1.34452
21	7.38856	3.92314	4.6378	3.45637	6.14921	4.97897	4.59793	7.35255	5.31057	1.39752
22	7.71418	4.03608	4.97304	3.84612	6.57498	5.13653	4.93987	7.73812	5.61987	1.4385
23	8.00736	4.19438	5.34044	4.23806	6.94312	5.29889	5.29997	8.13913	5.93267	1.46799
24	8.24804	4.35192	5.71644	4.63906	7.23716	5.42087	5.72361	8.55511	6.23653	1.48853
25	8.45473	4.5088	6.08672	5.04183	7.52826	5.49739	5.91485	8.94965	6.49778	1.52022
26	8.67496	4.68895	6.40457	5.42408	7.81453	5.53006	6.209	9.2945	6.75508	1.54997
27	8.94079	4.90191	6.68931	5.77296	8.03555	5.55178	6.56126	9.59889	7.00655	1.57666
28	9.2251	5.14313	6.96897	6.12824	8.18451	5.65856	6.96189	9.89439	7.2706	1.58728
29	9.46723	5.38994	7.24031	6.54818	8.34174	5.8552	7.36175	10.2017	7.55076	1.58143
30	9.67288	5.64553	7.51024	7.04266	8.60717	6.08414	7.71249	10.5185	7.8492	1.57246
31	9.88407	5.92795	7.77651	7.56524	8.93196	6.33251	8.08206	10.8102	8.16381	1.55805
32	10.1479	6.23642	8.02766	8.08972	9.23281	6.61118	8.55651	11.0432	8.49316	1.53321
33	10.5093	6.55399	8.27613	8.63794	9.48978	6.91662	8.88856	11.2241	8.81205	1.50718
34	10.9466	6.85231	8.51596	9.20996	9.73632	7.2569	9.17888	11.4052	9.13777	1.49691
35	11.3954	7.16139	8.73506	9.75754	9.96308	7.62443	9.60433	11.6363	9.48468	1.50074
36	11.7975	7.48002	8.95112	10.2617	10.1588	7.9845	9.90961	11.9255	9.8086	1.51079
37	12.1276	7.78765	9.17235	10.7478	10.3571	8.32691	10.1606	12.2441	10.1155	1.52262
38	12.4074	8.08044	9.39685	11.2361	10.5788	8.64974	10.3614	12.563	10.4092	1.53664
39	12.6881	8.36156	9.61037	11.7278	10.8074	8.95774	10.6208	12.8705	10.7055	1.5584
40	12.9357	8.63159	9.81055	12.2138	11.0453	9.25956	10.9596	13.1737	11.0037	1.58122
41	13.1342	8.89579	10.0209	12.7135	11.3122	9.5524	11.3061	13.4883	11.3029	1.60551
42	13.3471	9.1604	10.2672	13.2529	11.6114	9.83331	11.5856	13.8194	11.6097	1.6416
43	13.6062	9.42077	10.5476	13.8304	11.9233	10.1249	11.7789	14.1664	11.9248	1.6923
44	13.8827	9.68314	10.8179	14.4189	12.2272	10.4422	11.9143	14.5248	12.2389	1.75231
45	14.1861	9.97767	11.0349	15.0131	12.5275	10.7724	12.0942	14.8932	12.5624	1.82049
46	14.5167	10.3246	11.219	15.6091	12.8328	11.1001	12.3116	15.286	12.9	1.89389
47	14.8516	10.7233	11.404	16.1921	13.1436	11.4235	12.5465	15.717	13.2502	1.96663
48	15.1665	11.1618	11.619	16.7381	13.4494	11.7367	12.754	16.1803	13.6007	2.0322
49	15.4609	11.6307	11.8779	17.2331	13.7327	12.0245	12.8596	16.6497	13.9336	2.09058
50	15.7421	12.0974	12.1155	17.6561	13.9735	12.2733	12.7531	17.0991	14.2138	2.16069
51	16.0063	12.5333	12.2464	17.9719	14.1637	12.4829	12.488	17.504	14.4246	2.24941
52	16.2369	12.8973	12.3163	18.2024	14.3048	12.6555	12.2041	17.8409	14.5823	2.34202
53	16.3852	13.1459	12.3895	18.3669	14.3593	12.7833	11.7451	18.0705	14.6557	2.44706
54	16.4118	13.2542	12.4366	18.4569	14.2477	12.8658	11.2675	18.1373	14.6347	2.53451
55	16.3194	13.2333	12.3976	18.5022	13.8823	12.9117	10.864	17.9851	14.512	2.58895
56	16.1011	13.1172	12.2546	18.4749	13.2075	12.9311	10.575	17.5915	14.2816	2.59884
57	15.8172	12.9468	12.0423	18.2673	12.2569	12.9324	10.3147	16.9885	13.9458	2.57683
58	15.5697	12.7619	11.8401	17.7582	11.1721	12.9021	10.1862	16.2647	13.5568	2.50229
59	15.3991	12.5594	11.7004	16.8832	10.1717	12.7994	10.0829	15.5358	13.1415	2.38582
60	15.2864	12.3096	11.6895	15.6654	9.39978	12.5782	9.98359	14.9019	12.7268	2.23003
61	15.219	11.9906	11.8208	14.2025	8.92011	12.1852	9.98555	14.4274	12.3439	2.05454
62	15.2055	11.6072	12.0247	12.6328	8.71035	11.6288	10.1083	14.1328	12.0063	1.93381
63	15.2389	11.2038	12.1878	11.1377	8.72001	11.0568	10.5546	14.0077	11.7634	1.91127
64	15.3523	10.8423	12.2538	9.92435	8.92661	10.6508	10.9699	14.0226	11.6178	2.00626
65	15.6046	10.5704	12.2457	9.22549	9.28309	10.4697	11.3803	14.1476	11.6159	2.13115
66	15.9088	10.3992	12.2453	9.23879	9.71356	10.4811	11.7176	14.352	11.757	2.18516
67	16.1537	10.3303	12.3562	9.99943	10.1565	10.6203	11.9816	14.5877	12.0232	2.12617
68	16.3467	10.3654	12.5768	11.331	10.5637	10.8016	12.285	14.8196	12.3862	2.02123
69	16.5231	10.4676	12.8008	12.8593	10.8834	10.9534	12.467	15.0392	12.7492	1.98408
70	16.6956	10.5742	12.9742	14.2024	11.1167	11.0779	12.7013	15.2514	13.0742	2.04157
71	16.8893	10.6841	13.1275	15.2135	11.2996	11.232	12.9763	15.4492	13.3589	2.13282
72	17.1331	10.795	13.2708	15.995	11.4499	11.4593	13.2046	15.6299	13.6172	2.22697
73	17.4283	10.8846	13.3503	16.7029	11.5852	11.7317	13.3388	15.7999	13.8527	2.33631
74	17.7526	10.9855	13.2918	17.406	11.7171	12.0399	13.5306	15.9817	14.0881	2.45995
75	18.1177	11.0807	13.1472	18.0798	11.8249	12.3659	13.6987	16.2131	14.316	2.60865
76	18.5146	11.0983	13.0505	18.651	11.8698	12.5963	13.8408	16.5145	14.517	2.78507
77	18.8681	11.0195	13.0224	19.0541	11.8613	12.669	13.898	16.8402	14.6541	2.95977
78	19.0823	10.9148	12.9767	19.3024	11.8759	12.6287	14.0489	17.0794	14.7386	3.08268
79	19.0949	10.8611	12.9028	19.4488	11.9641	12.5594	14.2221	17.1545	14.776	3.12466
80	19.0483	10.8616	12.8567	19.5515	12.048	12.5254	14.3427	17.0976	14.7915	3.12544
81	19.1094	10.8605	12.8872	19.6434	12.1	12.5399	14.4461	17.0292	14.827	3.13636
82	19.2106	10.8216	12.9688	19.679	12.1535	12.6084	14.5029	17.0613	14.8758	3.15042
83	19.2141	10.7298	13.013	19.6138	12.2083	12.7015	14.4984	17.134	14.8891	3.1427
84	19.1228	10.6352	12.9345	19.5153	12.2164	12.7407	14.4581	17.0611	14.8355	3.12014
85	18.9919	10.5976	12.7173	19.4407	12.1556	12.6994	14.3643	16.7774	14.718	3.09348
86	18.8756	10.628	12.4894	19.3448	12.0674	12.6146	14.1361	16.3587	14.5643	3.05529
87	18.816	10.6965	12.3135	19.2002	12.0076	12.5278	13.9525	15.949	14.4329	3.00898
88	18.7737	10.7525	12.1223	19.0031	11.9833	12.4322	13.8038	15.6492	14.315	2.96607
89	18.6554	10.7629	11.8672	18.7919	11.914	12.2962	13.5861	15.4634	14.1671	2.93698
90	18.4762	10.7174	11.5862	18.6027	11.7468	12.0945	13.2774	15.3107	13.9765	2.93188
91	18.2937	10.631	11.3441	18.4243	11.5327	11.8318	12.9183	15.0829	13.7574	2.93841
92	18.1211	10.506	11.1483	18.2226	11.4364	11.5305	12.5554	14.7238	13.5305	2.92986
93	17.9618	10.3472	10.9734	17.9798	11.426	11.2182	12.1732	14.2334	13.2891	2.91013
94	17.7771	10.1721	10.8047	17.6969	11.3667	10.925	11.8403	13.6137	13.0246	2.88071
95	17.5099	9.98374	10.6498	17.3989	11.2949	10.673	11.5149	12.8781	12.7379	2.83514
96	17.1548	9.78029	10.5257	17.1082	11.2631	10.4769	11.2336	12.0582	12.4501	2.77488
97	16.7391	9.56201	10.3956	16.8019	11.2367	10.2922	10.9964	11.1781	12.1503	2.71655
98	16.2546	9.28223	10.0855	16.406	11.1002	10.0455	10.7498	10.2353	11.7699	2.67976
99	15.6448	8.83034	9.36428	15.7775	10.6924	9.69994	10.4271	9.17828	11.2018	2.66664
100	14.7989	8.15738	8.15501	14.718	9.87157	9.22412	9.71459	7.87986	10.3149	2.6573

## Sheet: SCI kinematics
	Trunk angle x							Trunk angle y							Trunk angle z
Percentage gait cycle	P9	P10	P11	P12	Mean	SD		P9	P10	P11	P12	Mean	SD		P9	P10	P11	P12	Mean	SD
0	12.38	0.975663	-22.3559	-9.7582	-4.6896	12.8575		-2.20289	-6.5654	-4.40077	-0.882565	-3.51291	2.16454		-4.09711	1.06932	1.6227	-1.3297	-0.683697	2.26171
1	13.3382	1.25751	-21.3337	-9.07964	-3.95439	12.7917		-2.67435	-6.61332	-5.2177	-0.811495	-3.82922	2.24274		-3.66735	1.16798	2.42288	-1.26823	-0.336179	2.33668
2	13.9638	1.66926	-20.211	-8.38396	-3.24049	12.5951		-4.94843	-6.61663	-5.89609	-0.851469	-4.57815	2.23146		-1.19952	0.871333	3.27254	-1.21246	0.432975	1.84579
3	14.2859	2.17453	-19.0516	-7.74787	-2.58474	12.2992		-4.68599	-6.45057	-6.26489	-0.97285	-4.59358	2.2		-0.902469	0.338741	4.03508	-1.09844	0.593229	2.06216
4	14.3586	2.97232	-18.0391	-7.17673	-1.97122	12.0039		-4.1787	-6.01115	-6.26543	-1.03403	-4.37233	2.08874		-0.654877	-0.153563	4.54932	-0.95056	0.697581	2.24198
5	14.1438	4.12062	-17.2362	-6.60193	-1.39344	11.7253		-3.71621	-5.22435	-6.03183	-0.926194	-3.97464	1.94638		-0.493265	-0.541821	4.69388	-0.754249	0.726136	2.29288
6	13.5905	5.37135	-16.5464	-5.984	-0.892119	11.4013		-3.48835	-4.13454	-5.80925	-0.660227	-3.52309	1.85725		-0.528482	-0.803161	4.51487	-0.427834	0.688848	2.21322
7	12.8161	6.50024	-15.8667	-5.45056	-0.500226	11.0336		-3.47218	-2.96364	-5.77375	-0.310584	-3.13004	1.94186		-0.750432	-0.908598	4.2092	0.025954	0.644031	2.08852
8	11.9424	7.43734	-15.1474	-5.1604	-0.232029	10.6512		-3.50035	-1.94801	-5.87281	0.010952	-2.82756	2.15389		-1.1042	-0.856937	3.85706	0.458326	0.588562	1.97832
9	10.9744	8.15499	-14.489	-5.08346	-0.110777	10.2794		-3.49011	-1.15468	-5.96144	0.238255	-2.59199	2.35775		-1.46532	-0.627645	3.4414	0.716213	0.51616	1.85954
10	9.93238	8.64586	-14.0457	-5.14374	-0.152801	9.96305		-3.50574	-0.475188	-5.96765	0.34989	-2.39967	2.51086		-1.75664	-0.228923	2.99166	0.812679	0.454694	1.72639
11	8.71575	9.00664	-13.8224	-5.33058	-0.357637	9.69594		-3.63147	0.150378	-5.89968	0.375954	-2.2512	2.64036		-2.0481	0.158267	2.51969	0.824013	0.363468	1.63701
12	7.26606	9.42351	-13.7744	-5.5917	-0.669126	9.49747		-3.9023	0.681483	-5.75374	0.364158	-2.1526	2.75661		-2.35652	0.269624	1.99626	0.808917	0.179571	1.59188
13	5.74333	9.92831	-13.94	-5.88602	-1.03859	9.43677		-4.31258	1.14228	-5.53951	0.368141	-2.08542	2.88656		-2.56561	-0.0246465	1.46977	0.770199	-0.0875714	1.52527
14	4.36297	10.4076	-14.3469	-6.2225	-1.44972	9.53285		-4.77604	1.63927	-5.29912	0.420731	-2.00379	3.0698		-2.57631	-0.727781	1.02348	0.6771	-0.400879	1.41688
15	3.20977	10.8864	-14.925	-6.66323	-1.87301	9.7716		-5.17894	2.2758	-5.04918	0.540015	-1.85308	3.31855		-2.35392	-1.63458	0.696155	0.50821	-0.696034	1.32456
16	2.22793	11.5185	-15.5158	-7.25428	-2.25593	10.1322		-5.49241	2.98796	-4.78388	0.731905	-1.63911	3.59753		-1.8752	-2.51333	0.480503	0.271183	-0.909213	1.30681
17	1.30502	12.1649	-16.073	-7.9786	-2.6454	10.532		-5.68979	3.66993	-4.49518	0.960662	-1.3886	3.84899		-1.24554	-3.27608	0.34694	0.00252	-1.04304	1.41886
18	0.470037	12.5387	-16.7047	-8.82563	-3.13038	10.8993		-5.75683	4.30197	-4.21513	1.18678	-1.1208	4.05583		-0.656839	-3.83946	0.271312	-0.27946	-1.12611	1.60094
19	-0.200417	12.594	-17.5273	-9.78658	-3.73008	11.247		-5.75457	4.84425	-3.97172	1.37951	-0.875634	4.21878		-0.164499	-4.15765	0.174922	-0.553347	-1.17514	1.74112
20	-0.733262	12.4333	-18.5146	-10.8243	-4.40971	11.5898		-5.76531	5.25804	-3.7329	1.51291	-0.681815	4.33733		0.267736	-4.23496	-0.039038	-0.768752	-1.19375	1.79575
21	-1.05461	12.1588	-19.5801	-11.9319	-5.10195	11.9434		-5.84832	5.55248	-3.46943	1.5762	-0.547265	4.42595		0.70407	-4.09639	-0.362726	-0.883028	-1.15952	1.78952
22	-1.09782	11.8377	-20.7341	-13.089	-5.77079	12.3425		-5.9674	5.75208	-3.1735	1.56712	-0.455424	4.48312		1.13681	-3.72055	-0.723055	-0.897656	-1.05111	1.73523
23	-0.946349	11.4941	-21.9876	-14.1889	-6.4072	12.7826		-6.03903	5.86142	-2.85682	1.48062	-0.388451	4.48821		1.52452	-3.12812	-1.04689	-0.830591	-0.87027	1.64816
24	-0.750375	11.1187	-23.2254	-15.1321	-6.99729	13.1979		-6.04628	5.87388	-2.57816	1.31818	-0.358093	4.44217		1.85897	-2.43914	-1.26732	-0.700583	-0.637018	1.57154
25	-0.550212	10.7032	-24.2828	-15.8877	-7.50437	13.5247		-6.0209	5.78903	-2.43603	1.11467	-0.388309	4.36857		2.14808	-1.76555	-1.27993	-0.545607	-0.360752	1.51218
26	-0.307457	10.285	-25.2182	-16.5195	-7.94004	13.8072		-6.00365	5.62339	-2.46105	0.924602	-0.479175	4.29125		2.4547	-1.24457	-1.06196	-0.394912	-0.0616874	1.48686
27	-0.0266373	9.9534	-26.172	-17.0774	-8.33065	14.1252		-5.9685	5.44837	-2.55955	0.780014	-0.574919	4.21738		2.83857	-0.952576	-0.719164	-0.268078	0.224688	1.52905
28	0.301207	9.75195	-27.1317	-17.5102	-8.64718	14.4813		-5.88145	5.34651	-2.67076	0.662028	-0.635919	4.15723		3.26248	-0.80051	-0.306252	-0.184664	0.492764	1.61565
29	0.768514	9.67968	-27.9803	-17.7188	-8.81273	14.8365		-5.72539	5.29701	-2.82636	0.518728	-0.684002	4.09952		3.68974	-0.594444	0.198414	-0.126257	0.791863	1.69666
30	1.36728	9.74469	-28.6696	-17.6492	-8.80169	15.1689		-5.41691	5.18892	-3.03588	0.346154	-0.72943	3.98359		4.04254	-0.291215	0.758606	-0.073869	1.10902	1.73841
31	1.78984	9.89458	-29.2094	-17.3238	-8.71221	15.4175		-4.98393	5.00814	-3.23761	0.178793	-0.758653	3.81224		4.4256	-0.005865	1.35122	0.02177	1.44818	1.80439
32	2.06527	10.0638	-29.5987	-16.8305	-8.57505	15.5786		-4.38852	4.8248	-3.36878	0.040445	-0.723011	3.59851		4.5295	0.206957	1.95932	0.220187	1.72899	1.76699
33	2.16101	10.2813	-29.7165	-16.243	-8.37929	15.6239		-3.73219	4.65622	-3.44368	-0.06984	-0.647373	3.38368		4.43411	0.459822	2.57341	0.512088	1.99486	1.64618
34	2.25696	10.568	-29.5459	-15.5485	-8.06737	15.5818		-3.0474	4.43437	-3.5232	-0.180641	-0.579219	3.16441		4.2075	0.805122	3.15318	0.872346	2.25954	1.46908
35	2.49665	10.8941	-29.2045	-14.6795	-7.62332	15.4987		-2.37992	4.16889	-3.58232	-0.317869	-0.527804	2.95226		3.89856	1.12102	3.63408	1.28787	2.48538	1.2857
36	3.10955	11.2123	-28.7521	-13.6401	-7.01759	15.4202		-1.68045	3.95297	-3.52363	-0.46298	-0.428522	2.75435		3.44964	1.24905	4.04004	1.7227	2.61536	1.16075
37	3.67661	11.4777	-28.2169	-12.5659	-6.40715	15.2901		-1.16341	3.86724	-3.32953	-0.548307	-0.2935	2.6149		3.1025	1.12086	4.42563	2.09955	2.68714	1.22407
38	4.20203	11.5914	-27.6583	-11.5731	-5.85951	15.1129		-0.741513	3.9618	-3.05937	-0.481341	-0.0801068	2.54025		2.86974	0.773281	4.69979	2.33811	2.67023	1.40247
39	4.62151	11.4545	-27.089	-10.7118	-5.4312	14.8587		-0.401932	4.24236	-2.77349	-0.19951	0.216858	2.53491		2.78907	0.282427	4.77867	2.37473	2.55622	1.5966
40	4.97631	11.0526	-26.4879	-9.93766	-5.09916	14.5197		-0.138355	4.65691	-2.48682	0.264862	0.57415	2.58079		2.81286	-0.321019	4.70534	2.22635	2.35588	1.79662
41	5.42718	10.4526	-25.8683	-9.14403	-4.78312	14.1419		0.0607268	5.14932	-2.18236	0.81754	0.961308	2.65772		2.83029	-1.01129	4.55791	1.98905	2.09149	2.01661
42	6.04546	9.70001	-25.356	-8.3404	-4.48774	13.8073		0.188823	5.68997	-1.87617	1.40012	1.35068	2.76561		2.92154	-1.71053	4.38829	1.71737	1.82917	2.25191
43	6.75872	8.79679	-24.9981	-7.59518	-4.25944	13.5378		0.258857	6.21145	-1.57852	1.97542	1.7168	2.88329		3.21272	-2.29586	4.14145	1.45197	1.62757	2.46254
44	7.49794	7.68799	-24.7097	-6.94163	-4.11636	13.2882		0.338528	6.61581	-1.29406	2.48353	2.03595	2.96419		3.62242	-2.64284	3.79579	1.22776	1.50078	2.59868
45	8.30751	6.33068	-24.4795	-6.46751	-4.07721	13.0736		0.51952	6.86409	-1.09896	2.84272	2.28184	2.99363		3.96616	-2.70002	3.49222	1.1188	1.46929	2.63783
46	9.231	4.82953	-24.3425	-6.21386	-4.12395	12.9584		0.833741	6.94868	-1.01387	3.01598	2.44613	2.96518		4.12631	-2.50938	3.30755	1.14904	1.51838	2.56718
47	10.2346	3.31548	-24.2496	-6.08799	-4.19687	12.946		1.2712	6.86924	-0.974687	3.00792	2.54342	2.86898		4.04375	-2.1893	3.18556	1.2889	1.58223	2.3948
48	11.3078	2.01478	-24.0625	-6.03605	-4.194	13.0097		1.81255	6.68928	-0.936161	2.85359	2.60481	2.73454		3.72532	-1.94337	3.06897	1.48547	1.5841	2.19331
49	12.3878	1.17392	-23.7257	-6.0155	-4.04488	13.1195		2.41478	6.56382	-0.8951	2.61009	2.6734	2.64293		3.28884	-1.92431	2.98057	1.6471	1.49805	2.07
50	13.3876	0.860141	-23.2848	-5.98903	-3.75651	13.2436		3.01217	6.6095	-0.811976	2.34419	2.78847	2.6368		2.86159	-2.07266	2.91459	1.64839	1.33798	2.03322
51	14.2673	0.947026	-22.739	-5.91086	-3.35886	13.3353		3.50471	6.79808	-0.621311	2.1211	2.95065	2.67193		2.50909	-2.24712	2.81017	1.42646	1.12465	2.01355
52	14.9636	1.38075	-22.1434	-5.72468	-2.88094	13.3765		3.79086	6.98082	-0.306155	1.98192	3.11186	2.66409		2.22572	-2.37435	2.64825	1.03526	0.883718	1.97183
53	15.4696	2.14965	-21.5347	-5.40314	-2.32964	13.3712		3.82006	7.01989	0.110049	1.88809	3.20952	2.56147		1.98171	-2.46311	2.44512	0.625218	0.647234	1.91624
54	15.8549	3.11857	-20.7307	-5.00283	-1.69002	13.2709		3.62713	6.85413	0.605131	1.7728	3.2148	2.36138		1.81629	-2.50331	2.18708	0.334667	0.458683	1.84521
55	16.0694	4.09483	-19.6167	-4.55179	-1.00106	13.005		3.36588	6.42522	1.1664	1.61412	3.14291	2.06562		1.74191	-2.39669	1.83412	0.187729	0.341766	1.71102
56	15.976	4.97083	-18.3877	-4.04087	-0.370433	12.588		3.18048	5.70269	1.73243	1.41906	3.00866	1.69137		1.80975	-2.08615	1.37917	0.125122	0.306971	1.51394
57	15.7106	5.81492	-17.2355	-3.50817	0.195464	12.1435		3.03864	4.72095	2.22719	1.15995	2.78668	1.3004		2.11185	-1.62732	0.817349	0.038262	0.335036	1.35357
58	15.5003	6.68358	-16.2314	-3.06352	0.722247	11.7865		2.85659	3.56441	2.58412	0.793584	2.44968	1.0209		2.62745	-1.1567	0.174709	-0.141922	0.375884	1.38987
59	15.2173	7.46853	-15.3612	-2.77187	1.13818	11.4653		2.6567	2.36316	2.71733	0.391997	2.0323	0.956453		3.24777	-0.910802	-0.386189	-0.416443	0.383585	1.6667
60	14.7152	8.08331	-14.6249	-2.64364	1.38251	11.1255		2.54526	1.27986	2.60062	0.070875	1.62415	1.04081		3.8693	-0.960812	-0.67456	-0.75899	0.368735	2.02373
61	13.9665	8.60114	-14.0097	-2.65427	1.47592	10.7663		2.56267	0.384969	2.34671	-0.147691	1.28666	1.18557		4.38285	-1.083	-0.669048	-1.09187	0.38473	2.31463
62	12.8735	9.12425	-13.5066	-2.74063	1.43763	10.3761		2.67072	-0.37911	2.18459	-0.288576	1.04691	1.39177		4.70195	-1.03628	-0.510729	-1.3281	0.456708	2.46843
63	11.4143	9.63946	-13.1301	-2.85755	1.26652	9.96685		2.87268	-1.08526	2.27291	-0.39862	0.915427	1.68842		4.794	-0.797911	-0.346831	-1.41085	0.559603	2.47373
64	9.77247	10.1017	-12.896	-3.01069	0.991863	9.60445		3.2335	-1.7437	2.52766	-0.509053	0.877102	2.06561		4.59371	-0.425051	-0.198342	-1.35065	0.654916	2.31467
65	8.14767	10.5257	-12.7942	-3.24107	0.659515	9.34923		3.78399	-2.34679	2.74832	-0.62942	0.889025	2.48062		4.09137	0.0382403	-0.026741	-1.21134	0.722881	2.0074
66	6.59172	10.9043	-12.8126	-3.56073	0.280676	9.20438		4.49283	-2.94868	2.80894	-0.781424	0.892917	2.92369		3.32082	0.588436	0.185104	-1.01636	0.769501	1.58689
67	5.28386	11.1716	-12.9674	-3.99124	-0.125809	9.17528		5.26837	-3.6092	2.68972	-0.985584	0.840827	3.39706		2.37601	1.2336	0.48258	-0.767747	0.831111	1.14308
68	4.32078	11.3375	-13.2118	-4.53439	-0.521985	9.23621		5.99741	-4.33503	2.43037	-1.21888	0.718466	3.87585		1.45093	1.90007	0.925632	-0.505654	0.942744	0.904554
69	3.63783	11.4137	-13.4816	-5.14618	-0.894065	9.33471		6.59996	-5.07264	2.0613	-1.43706	0.53789	4.31416		0.777637	2.48829	1.53667	-0.270709	1.13297	1.01199
70	3.09026	11.4325	-13.8461	-5.83934	-1.29068	9.47893		7.09043	-5.76126	1.62667	-1.60962	0.336559	4.69708		0.44457	2.89342	2.23583	-0.081031	1.3732	1.22804
71	2.59688	11.3821	-14.4266	-6.63164	-1.76983	9.6937		7.58494	-6.34867	1.21916	-1.70379	0.187909	5.05186		0.368009	2.98621	2.88072	0.041403	1.56908	1.36976
72	2.19576	11.1807	-15.2431	-7.52308	-2.34742	9.95912		8.14558	-6.76997	0.921976	-1.72536	0.143058	5.38349		0.34261	2.77477	3.33505	0.087691	1.63503	1.43646
73	1.99685	10.8576	-16.245	-8.52267	-2.97831	10.2826		8.71395	-7.01047	0.715343	-1.7153	0.175882	5.66591		0.125959	2.34666	3.61671	0.076265	1.5414	1.50876
74	1.94031	10.5011	-17.3747	-9.51957	-3.61321	10.6574		9.15613	-7.07076	0.537292	-1.66349	0.239793	5.84501		-0.271049	1.82617	3.79098	0.004333	1.33761	1.62966
75	1.94085	10.1369	-18.5902	-10.3874	-4.22497	11.0523		9.38702	-6.97514	0.377505	-1.52931	0.31502	5.8918		-0.706419	1.35313	3.85211	-0.134276	1.09114	1.76242
76	2.0395	9.81237	-19.8262	-11.1123	-4.77166	11.4666		9.43283	-6.80337	0.248023	-1.31534	0.390534	5.8405		-1.09225	0.949515	3.7959	-0.316395	0.834194	1.85877
77	2.24362	9.61617	-21.0382	-11.7093	-5.22191	11.9179		9.37815	-6.59148	0.155196	-1.07248	0.467347	5.73799		-1.43261	0.499961	3.6188	-0.521036	0.541278	1.90378
78	2.54987	9.50837	-22.2171	-12.1534	-5.57807	12.3871		9.31525	-6.32608	0.096304	-0.835127	0.562586	5.61769		-1.8409	0.0532315	3.32394	-0.756124	0.195038	1.92743
79	2.95685	9.42986	-23.3449	-12.4048	-5.84073	12.8459		9.28852	-6.07284	0.074091	-0.59301	0.674191	5.51577		-2.34847	-0.208936	2.93145	-1.02053	-0.161619	1.94225
80	3.41393	9.3535	-24.4175	-12.4683	-6.02959	13.2796		9.26608	-5.9185	0.095775	-0.309433	0.783481	5.44377		-2.89378	-0.293098	2.43211	-1.31185	-0.516656	1.93831
81	3.81357	9.33154	-25.3793	-12.3666	-6.15018	13.669		9.17968	-5.82082	0.177104	0.03652	0.893121	5.36168		-3.407	-0.410996	1.82541	-1.63139	-0.905994	1.90308
82	4.07511	9.46125	-26.1575	-12.0618	-6.17074	13.9957		8.91379	-5.64188	0.354636	0.405271	1.00795	5.18442		-3.94021	-0.685369	1.10542	-1.9461	-1.36656	1.83944
83	4.14117	9.6813	-26.7547	-11.5759	-6.12704	14.2349		8.45109	-5.36778	0.641273	0.712557	1.10928	4.90487		-4.43787	-1.00715	0.276632	-2.23747	-1.85146	1.73783
84	4.13899	9.92981	-27.109	-11.0125	-6.01318	14.3812		7.81858	-5.10601	1.00062	0.903279	1.15412	4.57413		-4.76391	-1.2752	-0.60853	-2.51288	-2.29013	1.58328
85	4.24379	10.2971	-27.2089	-10.3795	-5.76186	14.4853		7.03241	-4.87262	1.35314	0.990551	1.12587	4.21127		-4.86088	-1.48231	-1.46929	-2.74557	-2.63951	1.38332
86	4.48819	10.8395	-27.1626	-9.6799	-5.3787	14.6067		6.15501	-4.64449	1.62195	1.01027	1.03568	3.83459		-4.71659	-1.56501	-2.17949	-2.89194	-2.83826	1.18175
87	4.88494	11.4187	-27.0674	-8.93944	-4.9258	14.7458		5.28605	-4.48583	1.76845	0.996257	0.891233	3.50028		-4.41613	-1.41187	-2.63543	-2.96442	-2.85696	1.07004
88	5.35741	11.8701	-26.923	-8.18154	-4.46924	14.8449		4.53478	-4.49524	1.79604	0.959974	0.698889	3.27739		-4.12824	-0.966518	-2.86159	-3.02772	-2.74602	1.13687
89	5.75317	12.0918	-26.7252	-7.41514	-4.07384	14.8505		3.97112	-4.76816	1.70426	0.877248	0.446118	3.21649		-3.94058	-0.296458	-2.95137	-3.0871	-2.56888	1.36568
90	6.00425	11.9899	-26.5063	-6.69254	-3.80118	14.7427		3.58052	-5.3049	1.50256	0.723537	0.125428	3.30455		-3.83458	0.440684	-2.9602	-3.10479	-2.36472	1.65326
91	6.22037	11.5143	-26.2436	-6.02338	-3.63308	14.5214		3.27795	-5.97221	1.263	0.476581	-0.238669	3.46435		-3.74629	1.14516	-2.94018	-3.04782	-2.14728	1.92592
92	6.5647	10.7194	-25.8837	-5.35297	-3.48816	14.2123		2.97163	-6.65587	1.06667	0.140892	-0.619171	3.63164		-3.65356	1.76727	-2.9478	-2.90366	-1.93444	2.15779
93	7.02438	9.70006	-25.4291	-4.68849	-3.34828	13.8493		2.61994	-7.27182	0.941584	-0.254057	-0.99109	3.76715		-3.60405	2.25293	-3.02558	-2.68556	-1.76557	2.3432
94	7.58758	8.5043	-24.9432	-4.00255	-3.21347	13.4794		2.23217	-7.73453	0.861256	-0.689403	-1.33263	3.83794		-3.58029	2.47897	-3.15608	-2.42797	-1.67134	2.43136
95	8.19199	7.17248	-24.4162	-3.29824	-3.08749	13.1096		1.83171	-7.95045	0.78849	-1.14463	-1.61872	3.8084		-3.53593	2.41353	-3.30695	-2.18667	-1.65401	2.40325
96	8.76244	5.82915	-23.8128	-2.69056	-2.97795	12.7434		1.45857	-7.95641	0.701746	-1.59515	-1.84781	3.70173		-3.5208	2.23041	-3.43421	-1.98041	-1.67625	2.33705
97	9.34817	4.62539	-23.1805	-2.20263	-2.8524	12.4341		1.10908	-7.91592	0.58478	-2.02423	-2.06157	3.58228		-3.61004	2.10348	-3.45512	-1.78106	-1.68569	2.30222
98	10.0992	3.61963	-22.5414	-1.82589	-2.66211	12.229		0.738941	-7.91741	0.404459	-2.40433	-2.29459	3.46826		-3.80674	2.15961	-3.32478	-1.57267	-1.63615	2.34386
99	11.0415	2.82634	-21.8975	-1.59029	-2.40497	12.1326		0.310631	-8.00475	0.142056	-2.70575	-2.56445	3.36185		-4.02551	2.41906	-3.10245	-1.3327	-1.5104	2.4664
100	12.0527	2.23909	-21.184	-1.45253	-2.08619	12.0804		-0.167978	-8.19284	-0.178771	-2.89731	-2.85922	3.27401		-4.15754	2.98621	-2.86472	-1.07078	-1.27671	2.69425
	Pelvis angle x							Pelvis angle y							Pelvis angle z
Percentage gait cycle	P9	P10	P11	P12	Mean	SD		P9	P10	P11	P12	Mean	SD		P9	P10	P11	P12	Mean	SD
0	-11.4382	-6.58956	12.8247	-8.50168	-3.4262	9.54005		0.887951	-5.64203	0.433845	-4.29431	-2.15363	2.85909		5.50143	2.36577	1.01931	2.62265	2.87729	1.63284
1	-12.2521	-7.28196	12.2356	-9.39207	-4.17265	9.63611		0.325657	-5.75251	0.121096	-4.27886	-2.39615	2.67182		5.50094	2.1943	1.14239	2.87242	2.92751	1.60856
2	-12.8371	-7.94276	11.5953	-10.2094	-4.84848	9.65052		-0.0609512	-5.85567	-0.080465	-4.24539	-2.56062	2.55418		5.33646	2.00439	1.20699	2.96107	2.87723	1.54971
3	-13.1596	-8.52099	10.9214	-10.9309	-5.42251	9.57768		-0.166168	-5.91024	-0.089278	-4.18471	-2.5876	2.53454		5.02853	1.89189	1.20176	2.92665	2.76221	1.44531
4	-13.2625	-9.1614	10.3099	-11.5716	-5.9214	9.48379		0.0237708	-5.78757	0.068265	-4.05079	-2.43658	2.55746		4.62784	1.87621	1.14976	2.8058	2.6149	1.30199
5	-13.2129	-9.99921	9.76571	-12.1624	-6.4022	9.40619		0.363836	-5.38943	0.283605	-3.7592	-2.1253	2.51609		4.217	1.83193	1.11589	2.55409	2.42973	1.15036
6	-13.0387	-10.9472	9.22	-12.7152	-6.87031	9.32379		0.635132	-4.75511	0.463478	-3.26327	-1.72994	2.34027		3.87348	1.65113	1.1335	2.09925	2.18934	1.03064
7	-12.8136	-11.8712	8.62921	-13.1452	-7.3002	9.20872		0.720662	-3.9998	0.562619	-2.62172	-1.33456	2.03614		3.6047	1.29691	1.17571	1.45968	1.88425	0.9984
8	-12.5509	-12.6888	7.9669	-13.3762	-7.66225	9.02891		0.653864	-3.22669	0.592966	-1.96404	-0.985974	1.67029		3.37696	0.774515	1.19811	0.742503	1.52302	1.08537
9	-12.162	-13.317	7.31892	-13.4824	-7.91062	8.80748		0.497641	-2.47129	0.585446	-1.39216	-0.695089	1.29452		3.18886	0.151513	1.19233	0.04641	1.14478	1.26229
10	-11.7036	-13.6898	6.82053	-13.5143	-8.0218	8.60443		0.255882	-1.70031	0.551584	-0.945705	-0.459638	0.90968		3.08837	-0.493986	1.18073	-0.602098	0.793253	1.5018
11	-11.1867	-13.8462	6.47529	-13.4339	-7.99788	8.41717		-0.0993802	-0.938421	0.475629	-0.607588	-0.29244	0.534746		3.13872	-1.12728	1.18914	-1.18487	0.50393	1.79753
12	-10.5327	-13.9212	6.2541	-13.2647	-7.86611	8.25075		-0.583161	-0.270814	0.353272	-0.342198	-0.210725	0.345578		3.34646	-1.69943	1.22801	-1.66025	0.303697	2.12028
13	-9.75803	-13.9314	6.22549	-13.0423	-7.62656	8.14714		-1.16826	0.264909	0.189329	-0.117496	-0.207879	0.572669		3.6271	-2.14351	1.28395	-1.98751	0.195008	2.40817
14	-8.99146	-13.8165	6.45575	-12.7631	-7.27883	8.13004		-1.77848	0.67475	-0.0191	0.080004	-0.260707	0.915583		3.86449	-2.44022	1.34063	-2.14078	0.156029	2.60633
15	-8.27752	-13.6992	6.88497	-12.372	-6.86596	8.18675		-2.33454	1.00809	-0.254844	0.256558	-0.331185	1.2408		3.95858	-2.55531	1.3559	-2.11602	0.160788	2.66517
16	-7.58789	-13.7917	7.33667	-11.8362	-6.46977	8.28066		-2.78256	1.27746	-0.481417	0.424867	-0.390413	1.51469		3.83932	-2.52772	1.31383	-1.95063	0.168698	2.57619
17	-6.86195	-13.957	7.74422	-11.1886	-6.06583	8.36458		-3.10616	1.50654	-0.669278	0.578756	-0.422535	1.73109		3.49674	-2.42035	1.26948	-1.7037	0.160541	2.37152
18	-6.14402	-13.9055	8.20378	-10.4472	-5.57324	8.41597		-3.32646	1.75316	-0.848204	0.706652	-0.428714	1.91197		2.98204	-2.23893	1.29005	-1.39687	0.159074	2.08684
19	-5.50426	-13.5902	8.81557	-9.61956	-4.97461	8.4595		-3.48197	2.02193	-1.06716	0.799126	-0.432019	2.07625		2.34711	-2.00446	1.38979	-1.03138	0.175262	1.76062
20	-4.8845	-13.0749	9.5443	-8.73372	-4.2872	8.49503		-3.61242	2.28376	-1.3243	0.846653	-0.451575	2.23159		1.64827	-1.73025	1.52051	-0.648224	0.197576	1.43932
21	-4.31368	-12.4162	10.3226	-7.78455	-3.54796	8.5084		-3.75517	2.52986	-1.59639	0.8505	-0.4928	2.38757		0.955423	-1.41943	1.65724	-0.298576	0.223665	1.17931
22	-3.86505	-11.6587	11.174	-6.77906	-2.78221	8.5252		-3.9331	2.76542	-1.86661	0.816391	-0.554476	2.55136		0.315758	-1.09134	1.82647	0.007539	0.264605	1.04244
23	-3.57043	-10.7961	12.1131	-5.7996	-2.01327	8.56523		-4.12191	3.00389	-2.13341	0.741444	-0.627498	2.71752		-0.242604	-0.803414	2.00425	0.263141	0.305344	1.05091
24	-3.40807	-9.78211	13.0443	-4.91174	-1.26441	8.59053		-4.30414	3.23495	-2.4022	0.625744	-0.711409	2.87786		-0.66844	-0.611249	2.14164	0.45755	0.329876	1.13811
25	-3.30581	-8.60913	13.8336	-4.11932	-0.550156	8.54654		-4.51371	3.41171	-2.66299	0.492585	-0.8181	3.0278		-0.95299	-0.527775	2.18205	0.609115	0.3276	1.21345
26	-3.22456	-7.34163	14.5378	-3.34891	0.155679	8.46706		-4.7818	3.4933	-2.89146	0.376762	-0.9508	3.16051		-1.15618	-0.543199	2.14269	0.751228	0.298632	1.26793
27	-3.17395	-6.08267	15.2841	-2.54904	0.869609	8.42836		-5.08317	3.50019	-3.07673	0.292123	-1.0919	3.27386		-1.35015	-0.595992	2.05628	0.901144	0.252821	1.31935
28	-3.19817	-4.89755	16.0807	-1.76491	1.55501	8.45939		-5.36288	3.47972	-3.21593	0.212961	-1.22153	3.36482		-1.51692	-0.620207	1.89021	1.06697	0.205014	1.34433
29	-3.3812	-3.79724	16.8384	-1.08879	2.14279	8.54697		-5.58006	3.45847	-3.30612	0.105412	-1.33058	3.42629		-1.61819	-0.589924	1.62768	1.22192	0.160372	1.32345
30	-3.74081	-2.78299	17.5149	-0.5747	2.6041	8.68498		-5.70117	3.41137	-3.36016	-0.023165	-1.41828	3.44187		-1.66812	-0.560214	1.31164	1.34841	0.107928	1.2834
31	-4.0021	-1.84342	18.1146	-0.226133	3.01075	8.82253		-5.76836	3.30569	-3.36571	-0.135179	-1.49089	3.41529		-1.86274	-0.589829	0.938483	1.42446	-0.0224048	1.29668
32	-4.26388	-0.990654	18.6194	-0.011803	3.33827	8.96199		-5.71548	3.14044	-3.30156	-0.206925	-1.52088	3.3249		-1.92518	-0.682725	0.531865	1.39692	-0.16978	1.25413
33	-4.4743	-0.281635	18.9147	0.089574	3.56208	9.0432		-5.59401	2.95439	-3.20895	-0.241925	-1.52262	3.20561		-1.9367	-0.809697	0.103078	1.23851	-0.351203	1.16807
34	-4.72121	0.27436	19.0052	0.054941	3.65332	9.0854		-5.38958	2.77917	-3.15846	-0.245488	-1.50359	3.07264		-1.92861	-0.980309	-0.329358	0.962982	-0.568823	1.05144
35	-5.05712	0.689307	18.9981	-0.159317	3.61774	9.14672		-5.10752	2.63037	-3.14815	-0.207241	-1.45814	2.93491		-1.9295	-1.23376	-0.69876	0.602612	-0.814851	0.927443
36	-5.64904	0.917831	18.9053	-0.540858	3.40832	9.27351		-4.67863	2.52407	-3.09868	-0.11023	-1.34087	2.7696		-1.84783	-1.55702	-0.98523	0.201649	-1.04711	0.784919
37	-6.14869	0.911639	18.698	-0.997647	3.11584	9.3597		-4.28785	2.48653	-2.96627	0.057188	-1.1776	2.6374		-1.83384	-1.87627	-1.21594	-0.188068	-1.27853	0.681668
38	-6.59403	0.716764	18.4023	-1.49847	2.75665	9.41394		-3.87674	2.56378	-2.80909	0.304749	-0.954326	2.54671		-1.8284	-2.10104	-1.39514	-0.517106	-1.46042	0.599982
39	-6.88717	0.419771	18.0451	-2.05933	2.37958	9.41839		-3.47921	2.77511	-2.68377	0.635102	-0.688193	2.52575		-1.86978	-2.16949	-1.51022	-0.750937	-1.57511	0.529998
40	-7.04277	0.0165707	17.6216	-2.71208	1.97082	9.38002		-3.13959	3.10003	-2.58059	1.03551	-0.396157	2.57736		-1.94659	-2.07856	-1.55206	-0.893673	-1.61772	0.460727
41	-7.22603	-0.571697	17.1235	-3.48876	1.45927	9.34628		-2.86366	3.50008	-2.4811	1.48664	-0.0895093	2.68258		-1.98084	-1.87151	-1.53119	-0.953221	-1.58419	0.400256
42	-7.47332	-1.33537	16.6374	-4.3146	0.878516	9.35366		-2.65595	3.93533	-2.39963	1.96729	0.211761	2.82799		-2.06436	-1.6219	-1.4707	-0.948901	-1.52646	0.398474
43	-7.70056	-2.17909	16.1836	-5.09593	0.302004	9.37496		-2.52777	4.36264	-2.35135	2.43859	0.480527	2.99892		-2.35384	-1.36341	-1.33108	-0.934513	-1.49571	0.523433
44	-7.89362	-3.00102	15.6914	-5.81317	-0.254093	9.36845		-2.45608	4.74435	-2.33014	2.85577	0.703476	3.16807		-2.84167	-1.10907	-1.0743	-0.935851	-1.49022	0.782946
45	-8.15098	-3.72355	15.2027	-6.41177	-0.77091	9.35625		-2.36993	5.05109	-2.34726	3.19222	0.881528	3.30611		-3.40188	-0.907074	-0.822284	-0.955176	-1.5216	1.08662
46	-8.54615	-4.36736	14.8046	-6.86448	-1.24334	9.38383		-2.23207	5.27435	-2.40559	3.45172	1.0221	3.40306		-3.92291	-0.781719	-0.69213	-0.997152	-1.59848	1.34658
47	-9.08879	-4.9183	14.4856	-7.24803	-1.69239	9.45654		-2.04572	5.42845	-2.48061	3.63483	1.13424	3.45949		-4.34428	-0.711874	-0.659913	-1.11038	-1.70661	1.5328
48	-9.81874	-5.41995	14.1311	-7.60716	-2.17869	9.54402		-1.8099	5.5161	-2.55062	3.75035	1.22648	3.47336		-4.63328	-0.694259	-0.67882	-1.33277	-1.83478	1.63712
49	-10.6947	-5.97679	13.7009	-8.00234	-2.74322	9.64042		-1.5169	5.54808	-2.61034	3.81702	1.30947	3.44988		-4.7915	-0.706612	-0.738314	-1.62886	-1.96632	1.6726
50	-11.5975	-6.60783	13.2666	-8.49073	-3.35735	9.76184		-1.1571	5.56389	-2.64652	3.84651	1.4017	3.39987		-4.83463	-0.652821	-0.826792	-1.91243	-2.05667	1.67491
51	-12.429	-7.22041	12.858	-9.09628	-3.97192	9.89419		-0.75158	5.57566	-2.62681	3.84575	1.51075	3.32465		-4.76424	-0.497485	-0.935369	-2.13138	-2.08212	1.65999
52	-13.1092	-7.83377	12.5269	-9.80747	-4.55587	10.0412		-0.370345	5.53514	-2.52354	3.81843	1.61492	3.21293		-4.57671	-0.245277	-1.07623	-2.27752	-2.04393	1.63104
53	-13.6435	-8.5321	12.2706	-10.5884	-5.12336	10.2057		-0.105541	5.39528	-2.33423	3.74968	1.6763	3.05733		-4.23813	0.100131	-1.22479	-2.35688	-1.92992	1.59126
54	-14.0979	-9.28112	11.8556	-11.3636	-5.72177	10.291		-0.00888175	5.15837	-2.08078	3.62223	1.67273	2.86648		-3.74657	0.526426	-1.32995	-2.35835	-1.72711	1.55827
55	-14.4912	-9.98898	11.1356	-12.1039	-6.36213	10.2271		-0.0595972	4.81157	-1.7918	3.42437	1.59614	2.64107		-3.18934	0.980248	-1.37934	-2.25656	-1.46125	1.5481
56	-14.7383	-10.6383	10.2939	-12.8072	-6.97251	10.0737		-0.179837	4.36263	-1.52273	3.1519	1.45299	2.3913		-2.69414	1.38696	-1.39423	-2.04753	-1.18724	1.55565
57	-14.8245	-11.3015	9.49676	-13.4485	-7.51942	9.9042		-0.319282	3.84739	-1.3479	2.79922	1.24486	2.14232		-2.33142	1.70477	-1.36105	-1.71445	-0.925535	1.55781
58	-14.833	-12.0046	8.80662	-13.9684	-7.99983	9.75718		-0.470088	3.28893	-1.31462	2.35917	0.96585	1.91053		-2.09073	1.98765	-1.2698	-1.2341	-0.651746	1.56191
59	-14.7245	-12.6676	8.21224	-14.3173	-8.37429	9.60716		-0.586696	2.68846	-1.42033	1.88636	0.641949	1.69553		-1.95693	2.32114	-1.13702	-0.620601	-0.348353	1.61321
60	-14.5092	-13.2181	7.70238	-14.4717	-8.62416	9.44044		-0.595279	2.02938	-1.60104	1.44508	0.319535	1.47613		-1.97281	2.72415	-0.990899	0.069059	-0.0426251	1.75302
61	-14.2069	-13.6472	7.2655	-14.469	-8.76442	9.25964		-0.471719	1.33357	-1.78715	1.061	0.0339267	1.25658		-2.17394	3.16018	-0.874073	0.750925	0.215774	1.99088
62	-13.6924	-13.9709	6.89246	-14.3994	-8.79259	9.05927		-0.223779	0.673816	-1.91917	0.750438	-0.179674	1.07487		-2.5307	3.58705	-0.827273	1.35091	0.394998	2.29982
63	-12.9043	-14.1882	6.58605	-14.3205	-8.70673	8.8466		0.136728	0.10468	-1.94807	0.502552	-0.301027	0.96368		-2.97174	3.95739	-0.858632	1.81735	0.486093	2.62617
64	-11.922	-14.2977	6.37854	-14.2287	-8.51746	8.65319		0.591553	-0.370668	-1.87723	0.297766	-0.339644	0.953747		-3.40551	4.22062	-0.952419	2.13844	0.500282	2.91075
65	-10.783	-14.3278	6.30034	-14.0704	-8.22021	8.49914		1.10963	-0.786638	-1.7359	0.12096	-0.322987	1.05603		-3.70826	4.33242	-1.07257	2.32096	0.468138	3.08957
66	-9.52155	-14.281	6.36587	-13.8104	-7.81176	8.39289		1.64441	-1.18961	-1.53901	-0.040433	-0.28116	1.2423		-3.76025	4.30012	-1.16782	2.35983	0.432968	3.11502
67	-8.30063	-14.1215	6.58364	-13.4194	-7.31448	8.33271		2.13082	-1.58797	-1.29587	-0.199586	-0.238153	1.46239		-3.50914	4.16812	-1.21214	2.26207	0.427229	2.98092
68	-7.21866	-13.8827	6.87111	-12.9094	-6.78492	8.28497		2.536	-1.96386	-1.02793	-0.353224	-0.202253	1.68121		-3.00891	3.97019	-1.26946	2.07669	0.442126	2.7367
69	-6.31113	-13.5543	7.12511	-12.3336	-6.26849	8.20456		2.85171	-2.32606	-0.766892	-0.496585	-0.184456	1.88689		-2.37898	3.71922	-1.45118	1.83171	0.430194	2.46033
70	-5.53836	-13.1249	7.39465	-11.6777	-5.73657	8.09864		3.11129	-2.68271	-0.507648	-0.630304	-0.177343	2.08604		-1.71205	3.42376	-1.77164	1.52614	0.366554	2.21267
71	-4.83398	-12.5837	7.81724	-10.9197	-5.13005	8.01246		3.392	-3.04704	-0.225966	-0.735293	-0.154075	2.30688		-1.07244	3.09822	-2.12182	1.19206	0.274005	2.02311
72	-4.24583	-11.8501	8.44284	-10.0587	-4.42797	7.94489		3.72957	-3.42275	0.085951	-0.805615	-0.103211	2.56118		-0.476822	2.78489	-2.39778	0.860181	0.192617	1.89234
73	-3.86574	-10.9076	9.23544	-9.08126	-3.65479	7.87801		4.08447	-3.786	0.411083	-0.867756	-0.0395506	2.82544		0.0922068	2.52916	-2.60859	0.522246	0.133755	1.83105
74	-3.64199	-9.82421	10.13	-8.08676	-2.85575	7.82895		4.40383	-4.09117	0.717855	-0.922656	0.0269649	3.06166		0.583022	2.34594	-2.79255	0.182051	0.0796159	1.84726
75	-3.4796	-8.65224	11.0721	-7.17704	-2.05919	7.81201		4.66502	-4.30033	0.979084	-0.941829	0.100488	3.2427		0.928111	2.21597	-2.94745	-0.13197	0.0161668	1.90235
76	-3.389	-7.46244	12.0073	-6.33447	-1.29464	7.82258		4.87757	-4.41695	1.18929	-0.914728	0.183796	3.36958		1.09292	2.11447	-3.05823	-0.407881	-0.0646808	1.9473
77	-3.38847	-6.35068	12.9239	-5.51683	-0.583009	7.87269		5.07557	-4.47723	1.36817	-0.874937	0.272893	3.46938		1.111	2.02407	-3.10248	-0.663902	-0.157826	1.95561
78	-3.47289	-5.28338	13.8445	-4.73679	0.0878496	7.96948		5.28531	-4.51156	1.52769	-0.84642	0.363754	3.56405		1.04545	1.94757	-3.07293	-0.889328	-0.242311	1.92905
79	-3.64683	-4.21346	14.759	-4.02716	0.717897	8.10922		5.50584	-4.51151	1.66738	-0.811942	0.462442	3.6487		0.931901	1.87253	-2.98647	-1.05249	-0.308633	1.8722
80	-3.92756	-3.15866	15.6384	-3.37745	1.29369	8.28668		5.7158	-4.45455	1.78654	-0.741818	0.576494	3.70561		0.800279	1.78611	-2.86188	-1.1297	-0.351297	1.7891
81	-4.2587	-2.17749	16.413	-2.77306	1.80094	8.47027		5.86024	-4.35044	1.88291	-0.633512	0.689799	3.7186		0.686953	1.68109	-2.70155	-1.12294	-0.364111	1.68278
82	-4.55028	-1.30459	17.038	-2.27879	2.22608	8.63237		5.84133	-4.21632	1.95059	-0.518445	0.764286	3.66181		0.705385	1.58176	-2.49727	-1.06843	-0.319637	1.57867
83	-4.75341	-0.495095	17.5577	-1.91588	2.59833	8.77181		5.67327	-4.05697	1.9923	-0.448718	0.789969	3.54681		0.823569	1.53946	-2.22922	-0.99316	-0.214838	1.48487
84	-4.9857	0.234316	17.9336	-1.64413	2.88452	8.88746		5.41365	-3.87229	2.01384	-0.451272	0.775981	3.39679		0.925455	1.58367	-1.90368	-0.883329	-0.0694715	1.39189
85	-5.37984	0.775198	18.1334	-1.52564	3.00078	9.00934		5.07127	-3.67882	2.01146	-0.499554	0.726091	3.21863		0.967744	1.69748	-1.54997	-0.726552	0.0971743	1.29523
86	-5.90134	1.05519	18.2087	-1.59552	2.94176	9.15733		4.66086	-3.50836	1.98335	-0.56582	0.642508	3.02633		0.947551	1.85994	-1.20175	-0.549688	0.264013	1.20673
87	-6.4861	1.1132	18.2199	-1.82214	2.7562	9.33013		4.20946	-3.40787	1.9493	-0.644578	0.526577	2.84777		0.894469	2.03673	-0.900835	-0.356626	0.418435	1.13871
88	-7.07376	1.00547	18.1585	-2.15807	2.48303	9.49703		3.75677	-3.42337	1.93279	-0.742232	0.380989	2.71748		0.862692	2.17735	-0.674551	-0.123752	0.560434	1.08387
89	-7.52532	0.741969	18.0036	-2.58815	2.15802	9.60963		3.35018	-3.59152	1.92992	-0.864549	0.206008	2.66576		0.909489	2.24651	-0.520638	0.149763	0.696282	1.02814
90	-7.76163	0.340438	17.77	-3.06952	1.81983	9.64764		3.02705	-3.91059	1.91955	-1.0167	0.00482846	2.70065		1.06278	2.21282	-0.43336	0.442393	0.821158	0.963378
91	-7.90987	-0.167475	17.4534	-3.59835	1.44442	9.64128		2.78954	-4.33471	1.90948	-1.21073	-0.211603	2.80643		1.29559	2.05879	-0.410828	0.741922	0.921369	0.900099
92	-8.12822	-0.772077	17.0395	-4.20111	0.984514	9.62782		2.60225	-4.80131	1.91805	-1.44205	-0.430762	2.95129		1.56384	1.79038	-0.401711	1.04862	1.00028	0.852903
93	-8.41163	-1.45509	16.5486	-4.81545	0.466611	9.6053		2.42776	-5.25377	1.94105	-1.69938	-0.646087	3.10169		1.85032	1.44739	-0.354318	1.34456	1.07199	0.844892
94	-8.76679	-2.1598	16.0559	-5.43091	-0.0753953	9.6019		2.25431	-5.64305	1.95765	-1.98199	-0.853267	3.23165		2.14349	1.10225	-0.266983	1.60154	1.14507	0.894557
95	-9.16807	-2.83219	15.5631	-6.05802	-0.623793	9.61026		2.08164	-5.93934	1.93696	-2.29025	-1.05275	3.32314		2.45025	0.847165	-0.159655	1.81437	1.23803	0.988426
96	-9.52616	-3.49979	15.0337	-6.63456	-1.1567	9.58742		1.90878	-6.15116	1.87957	-2.62497	-1.24695	3.3795		2.78957	0.740421	-0.03948	1.97624	1.36669	1.09152
97	-9.8556	-4.2222	14.5197	-7.18699	-1.68628	9.56635		1.72575	-6.31877	1.82143	-2.97032	-1.43548	3.42064		3.19795	0.743088	0.07529	2.08758	1.52598	1.20709
98	-10.2774	-4.98852	14.0593	-7.75501	-2.24043	9.59473		1.52294	-6.49085	1.76613	-3.29231	-1.62352	3.45925		3.69599	0.733233	0.169475	2.16398	1.69067	1.36712
99	-10.8264	-5.71729	13.6441	-8.30917	-2.80218	9.66559		1.29403	-6.69423	1.67434	-3.56424	-1.82252	3.48956		4.23364	0.59697	0.246507	2.19229	1.81735	1.57606
100	-11.3846	-6.31896	13.1779	-8.86165	-3.34683	9.70719		1.03577	-6.90962	1.52638	-3.77327	-2.03019	3.4963		4.71487	0.324503	0.304036	2.17551	1.87973	1.80465
	Hip angle x							Hip angle y
Percentage gait cycle	P9	P10	P11	P12	Mean	SD		P9	P10	P11	P12	Mean	SD
0	31.6428	29.6419	4.16398	30.3206	23.9423	11.4417		1.20008	-3.28615	2.3077	-1.88135	-0.41493	2.25916
1	31.8609	29.8792	4.08269	30.59	24.1032	11.5806		1.06092	-3.18063	2.12407	-1.69768	-0.423332	2.11654
2	32.1072	30.243	4.17384	30.8579	24.3455	11.6655		1.07208	-2.97495	2.00577	-1.37689	-0.318497	1.96932
3	32.0567	30.5769	4.52761	31.0963	24.5644	11.5804		1.40219	-2.72376	2.09306	-0.961044	-0.047389	1.91576
4	31.5033	30.9987	4.90752	31.291	24.6752	11.4143		2.09705	-2.36246	2.41879	-0.460514	0.423216	1.95736
5	30.5913	31.6735	5.06977	31.4265	24.6903	11.335		2.94931	-1.75353	2.85982	0.22197	1.06939	1.96384
6	29.5556	32.4324	5.06515	31.4626	24.6289	11.3425		3.6874	-0.895995	3.27402	1.1786	1.81101	1.82955
7	28.5283	33.0255	5.07154	31.2654	24.4727	11.3153		4.22181	0.12784	3.59683	2.3445	2.57274	1.56507
8	27.4648	33.3623	5.18833	30.7702	24.1964	11.1716		4.57926	1.26952	3.83111	3.53816	3.30451	1.23472
9	26.208	33.446	5.301	30.1112	23.7666	10.9645		4.80434	2.48556	4.00161	4.63316	3.98117	0.913777
10	24.8136	33.251	5.21003	29.3929	23.1669	10.789		4.90688	3.73599	4.14397	5.5947	4.59539	0.713791
11	23.3347	32.7928	4.90678	28.5878	22.4055	10.6441		4.86742	4.95423	4.25586	6.42049	5.1245	0.795175
12	21.6861	32.1671	4.45472	27.7068	21.5037	10.5224		4.67872	6.04474	4.32274	7.10633	5.53813	1.11037
13	19.8558	31.3992	3.79036	26.781	20.4566	10.4626		4.36206	6.96057	4.34862	7.65428	5.83138	1.49629
14	18.0048	30.4819	2.83129	25.7922	19.2775	10.489		3.99069	7.69485	4.33712	8.06902	6.02292	1.86774
15	16.1955	29.6059	1.64857	24.6538	18.0259	10.6018		3.64562	8.2656	4.30637	8.36782	6.14635	2.18319
16	14.3801	29.011	0.469415	23.342	16.8006	10.7756		3.38696	8.71025	4.26515	8.58373	6.23652	2.43079
17	12.5799	28.5151	-0.62294	21.9504	15.6056	10.948		3.25624	9.07514	4.25268	8.72638	6.32761	2.60008
18	10.9355	27.7882	-1.73661	20.5592	14.3866	11.0631		3.2332	9.42271	4.26643	8.79398	6.42908	2.71317
19	9.51505	26.7833	-2.99027	19.2116	13.1299	11.1392		3.27531	9.78872	4.26159	8.78726	6.52822	2.80416
20	8.1776	25.5543	-4.354	17.8838	11.8154	11.1833		3.33992	10.1638	4.23515	8.71988	6.61469	2.89026
21	6.87146	24.1804	-5.76403	16.4898	10.4444	11.1882		3.38169	10.5514	4.17653	8.61907	6.68218	2.99559
22	5.66275	22.7505	-7.19587	15.0194	9.05919	11.1662		3.36535	10.9203	4.10361	8.4766	6.71647	3.11559
23	4.64611	21.1926	-8.67685	13.4931	7.66373	11.1033		3.29534	11.255	4.04067	8.29125	6.72056	3.23813
24	3.84309	19.4137	-10.1326	11.9851	6.27731	10.9585		3.18976	11.6184	3.9716	8.06736	6.71178	3.38474
25	3.17387	17.3974	-11.427	10.6263	4.94264	10.7065		3.05057	11.9814	3.86244	7.81689	6.67782	3.55347
26	2.57997	15.209	-12.6277	9.3788	3.63504	10.3988		2.86193	12.2343	3.69045	7.57478	6.59036	3.71259
27	2.08333	13.0495	-13.8536	8.13628	2.35388	10.1315		2.63012	12.3693	3.50725	7.36317	6.46746	3.84454
28	1.70838	11.0362	-15.0946	6.93345	1.14586	9.94216		2.39368	12.4105	3.35938	7.15946	6.33074	3.93634
29	1.51468	9.1323	-16.3069	5.84732	0.0468535	9.82076		2.20964	12.4132	3.23967	6.93831	6.20021	3.99487
30	1.47537	7.32826	-17.4618	4.90676	-0.937857	9.76413		2.11276	12.3691	3.11901	6.70802	6.07723	4.01416
31	1.30005	5.63778	-18.5563	4.12274	-1.87394	9.75656		2.03361	12.2376	3.0052	6.49594	5.94309	3.99505
32	1.12207	4.08592	-19.5594	3.48036	-2.71777	9.78638		2.05183	12.0052	2.94445	6.32329	5.8312	3.90441
33	0.881865	2.72421	-20.3362	2.93199	-3.44953	9.78212		2.109	11.7353	2.90882	6.19833	5.73785	3.78659
34	0.661749	1.57607	-20.8851	2.48471	-4.04064	9.74647		2.21498	11.4701	2.81282	6.09668	5.64864	3.67157
35	0.548949	0.633431	-21.3269	2.18613	-4.48959	9.74283		2.37097	11.2298	2.66565	6.01227	5.56966	3.56712
36	0.707157	-0.064598	-21.6928	2.08597	-4.74106	9.81734		2.66661	11.0392	2.57094	5.97149	5.56206	3.4459
37	0.746534	-0.443289	-21.962	2.13243	-4.88159	9.90344		2.90202	10.9298	2.57818	6.0041	5.60352	3.35336
38	0.721027	-0.546156	-22.1317	2.25219	-4.92615	9.9829		3.14757	10.9559	2.61116	6.11923	5.70847	3.31119
39	0.56496	-0.473043	-22.1985	2.42957	-4.91925	10.0302		3.368	11.1293	2.60251	6.31454	5.8536	3.3464
40	0.299867	-0.22064	-22.1585	2.71345	-4.84145	10.0591		3.49842	11.4207	2.5748	6.57916	6.01828	3.45356
41	0.0539982	0.315917	-22.0244	3.14235	-4.62803	10.1165		3.53917	11.7956	2.56503	6.88686	6.19667	3.60817
42	-0.149721	1.09208	-21.9384	3.62007	-4.34399	10.2486		3.52012	12.209	2.56679	7.21182	6.37693	3.78777
43	-0.374743	1.929	-21.9193	4.06258	-4.07562	10.4209		3.44074	12.6097	2.5898	7.52741	6.54191	3.96944
44	-0.649969	2.71985	-21.8475	4.47026	-3.82684	10.5657		3.29335	12.9466	2.643	7.79311	6.66901	4.13144
45	-0.893006	3.36452	-21.7441	4.76769	-3.62622	10.666		3.12812	13.1938	2.64714	7.97435	6.73586	4.27121
46	-1.02858	3.8737	-21.7117	4.90954	-3.48926	10.7572		2.99684	13.336	2.55562	8.05533	6.73593	4.38055
47	-1.06348	4.21194	-21.7797	4.93417	-3.42428	10.8475		2.92468	13.3899	2.41396	8.0388	6.69184	4.44889
48	-0.925177	4.36478	-21.8627	4.8499	-3.39329	10.9012		2.91623	13.3547	2.26526	7.9524	6.62214	4.46689
49	-0.629695	4.48915	-21.9205	4.70671	-3.33858	10.9388		2.95262	13.2173	2.11482	7.82454	6.52732	4.43529
50	-0.282828	4.6345	-22.0201	4.58969	-3.26968	11.0085		3.03149	13.0389	1.96913	7.65251	6.423	4.37666
51	0.122358	4.63256	-22.1851	4.56658	-3.21589	11.1034		3.15731	12.8533	1.83973	7.4288	6.31978	4.30083
52	0.588324	4.48418	-22.4642	4.60674	-3.19624	11.2411		3.2737	12.5972	1.74375	7.15559	6.19256	4.19101
53	1.12749	4.34482	-22.847	4.69192	-3.1707	11.4448		3.29852	12.2155	1.69768	6.81418	6.00648	4.03434
54	1.88298	4.25252	-23.0655	4.81868	-3.02782	11.621		3.20191	11.7012	1.69521	6.37111	5.74235	3.83198
55	2.86123	4.09153	-22.9099	5.01036	-2.73671	11.672		2.96645	11.0468	1.724	5.80653	5.38595	3.58769
56	3.86739	3.81737	-22.4889	5.32974	-2.3686	11.6323		2.6194	10.2726	1.73527	5.13319	4.94012	3.32151
57	4.82299	3.5767	-21.9254	5.82856	-1.92428	11.5752		2.24208	9.40615	1.6628	4.36935	4.42009	3.04999
58	5.72192	3.5243	-21.287	6.45113	-1.39741	11.5337		1.8824	8.45969	1.46967	3.52502	3.83419	2.779
59	6.51275	3.67095	-20.6017	7.07982	-0.834546	11.4854		1.55883	7.42702	1.16357	2.66446	3.20347	2.49975
60	7.29328	3.8452	-19.8685	7.61572	-0.278566	11.4064		1.31609	6.29884	0.802069	1.86037	2.56934	2.1855
61	8.21167	3.89742	-19.0597	8.07391	0.280833	11.3001		1.19489	5.11653	0.449268	1.13462	1.97383	1.83793
62	9.20613	3.89818	-18.1811	8.55739	0.870153	11.1882		1.21456	3.96717	0.163858	0.492191	1.45944	1.49689
63	10.2208	3.95023	-17.2994	9.12527	1.49923	11.1088		1.37	2.92527	-0.007831	-0.06891	1.05463	1.22371
64	11.3492	3.99284	-16.4592	9.77714	2.165	11.0961		1.63093	2.04437	-0.082084	-0.553075	0.760034	1.10016
65	12.6012	4.01319	-15.6832	10.5004	2.8579	11.163		1.94843	1.32629	-0.101484	-0.969162	0.551019	1.15006
66	13.8749	4.08745	-14.9925	11.3307	3.57513	11.3054		2.25265	0.704523	-0.079192	-1.33822	0.384939	1.30146
67	15.1576	4.27361	-14.3652	12.2625	4.33212	11.5074		2.45878	0.128878	-0.020049	-1.68935	0.219564	1.47679
68	16.4641	4.66774	-13.6533	13.2698	5.18708	11.7018		2.55841	-0.413801	0.060868	-2.02741	0.0445158	1.64491
69	17.8876	5.28471	-12.7191	14.2835	6.18417	11.8397		2.58717	-0.961294	0.13976	-2.32672	-0.14027	1.80083
70	19.4308	6.1282	-11.6214	15.1471	7.27117	11.9177		2.57468	-1.52336	0.218405	-2.54513	-0.318852	1.9409
71	20.9085	7.16535	-10.5225	15.9148	8.36655	11.9636		2.60018	-2.08816	0.313727	-2.67544	-0.462425	2.09299
72	22.217	8.26541	-9.47722	16.8355	9.46017	12.0123		2.70743	-2.64095	0.436007	-2.76276	-0.565068	2.28312
73	23.4532	9.3562	-8.46439	17.8866	10.5579	12.0757		2.84431	-3.15575	0.574203	-2.82693	-0.641042	2.48628
74	24.7112	10.4139	-7.44674	18.9743	11.6632	12.1496		2.9576	-3.57142	0.68953	-2.84281	-0.691774	2.6526
75	26.0244	11.4582	-6.36829	20.1258	12.81	12.2247		3.04	-3.85617	0.763396	-2.79516	-0.711984	2.76042
76	27.4153	12.5965	-5.17359	21.358	14.0491	12.2851		3.11502	-4.02672	0.818939	-2.69591	-0.697169	2.82455
77	28.7806	13.8944	-3.88629	22.6177	15.3516	12.302		3.21527	-4.13605	0.892687	-2.58139	-0.652372	2.8811
78	29.9496	15.2383	-2.64709	23.8397	16.5951	12.2773		3.36075	-4.21594	0.980199	-2.47472	-0.58743	2.94845
79	30.8606	16.5016	-1.56378	24.9402	17.6847	12.2286		3.53651	-4.22819	1.07673	-2.36842	-0.495841	3.00707
80	31.5655	17.669	-0.631789	25.854	18.6142	12.1599		3.68687	-4.13296	1.19605	-2.25417	-0.376051	3.02574
81	31.9893	18.7843	0.201854	26.5836	19.3897	12.0316		3.75893	-3.95798	1.3333	-2.13287	-0.249657	2.99469
82	32.0687	19.8266	0.962708	27.2512	20.0273	11.8393		3.63084	-3.74337	1.46228	-2.00927	-0.164879	2.88368
83	31.8323	20.7046	1.62786	27.8976	20.5156	11.6119		3.3492	-3.50785	1.58625	-1.92022	-0.123152	2.72328
84	31.4874	21.4202	2.2466	28.4408	20.8987	11.3708		3.03323	-3.26108	1.72742	-1.89287	-0.0983239	2.56727
85	31.1959	22.0934	2.834	28.9266	21.2625	11.1547		2.72285	-3.02415	1.87749	-1.88607	-0.0774677	2.4299
86	30.9782	22.8171	3.31057	29.3782	21.621	11.0049		2.43306	-2.84188	2.00685	-1.83794	-0.0599781	2.31231
87	30.8569	23.5714	3.60234	29.7274	21.9395	10.944		2.1485	-2.74687	2.11503	-1.73459	-0.0544807	2.21538
88	30.8711	24.311	3.78962	29.929	22.2252	10.9353		1.85976	-2.74503	2.22964	-1.59906	-0.0636733	2.15093
89	30.8712	25.0409	3.95763	30.0199	22.4724	10.919		1.57833	-2.82901	2.35562	-1.45835	-0.0883507	2.12949
90	30.7021	25.759	4.09893	30.0539	22.6535	10.8796		1.33107	-2.95059	2.47843	-1.33339	-0.11862	2.14138
91	30.4499	26.4368	4.19168	30.0977	22.794	10.8544		1.15716	-3.0429	2.59787	-1.24801	-0.13397	2.16985
92	30.2799	27.0525	4.25986	30.1975	22.9474	10.8674		1.07497	-3.05801	2.71608	-1.20942	-0.119096	2.19602
93	30.2122	27.5927	4.33979	30.2769	23.1054	10.8883		1.06541	-2.99174	2.80993	-1.1997	-0.0790239	2.20202
94	30.2862	28.0253	4.40927	30.3101	23.2577	10.9216		1.10788	-2.88251	2.86503	-1.20158	-0.0277962	2.19005
95	30.4799	28.3069	4.45644	30.3269	23.3925	10.9663		1.18156	-2.78853	2.8795	-1.23252	0.0100011	2.17843
96	30.6429	28.487	4.44514	30.2895	23.4661	11.0122		1.27339	-2.77092	2.8683	-1.30241	0.0170889	2.19213
97	30.7307	28.6753	4.26126	30.2433	23.4776	11.1205		1.35045	-2.85341	2.86678	-1.3956	-0.0079486	2.24341
98	30.8303	28.9097	3.89558	30.2405	23.469	11.3221		1.36302	-2.99609	2.87811	-1.49028	-0.061311	2.30889
99	30.9563	29.1768	3.43425	30.2904	23.4644	11.5819		1.30782	-3.11532	2.86225	-1.54777	-0.123257	2.34216
100	31.0007	29.4545	3.02579	30.4174	23.4746	11.819		1.22639	-3.14084	2.80893	-1.53732	-0.160713	2.31943
	Knee angle x
Percentage gait cycle	`	P10	P11	P12	Mean	SD
0	10.9412	16.031	7.07291	9.63147	10.9191	3.26277
1	11.115	16.1193	6.8383	9.48091	10.8884	3.38373
2	11.6274	16.4042	6.83005	9.4482	11.0775	3.51325
3	12.2422	16.8727	7.25442	9.63453	11.501	3.56798
4	12.5528	17.5097	7.87563	10.004	11.9855	3.59359
5	12.5168	18.3172	8.29176	10.4399	12.3914	3.73317
6	12.3836	19.101	8.47773	10.8424	12.7012	3.94816
7	12.3223	19.6701	8.62035	11.1067	12.9299	4.11387
8	12.3012	20.0435	8.82132	11.2141	13.095	4.20458
9	12.2086	20.36	9.06227	11.229	13.215	4.2794
10	12.0099	20.6715	9.26338	11.2291	13.2935	4.37569
11	11.7368	20.941	9.37974	11.2438	13.3253	4.48394
12	11.3846	21.1105	9.42999	11.2763	13.3004	4.57563
13	10.9203	21.1761	9.43364	11.3216	13.2129	4.65103
14	10.3997	21.2046	9.40126	11.3575	13.0908	4.73533
15	9.87531	21.2734	9.3561	11.348	12.9632	4.85322
16	9.3361	21.392	9.32502	11.2741	12.8318	5.00551
17	8.85233	21.4844	9.28883	11.1514	12.6942	5.14791
18	8.52704	21.5093	9.25044	11.0433	12.5825	5.23467
19	8.38509	21.4725	9.22813	11.0153	12.5253	5.25226
20	8.33932	21.3539	9.20768	11.0446	12.4864	5.212
21	8.22826	21.2062	9.15826	11.0601	12.4132	5.17822
22	8.00185	21.101	9.14127	11.0659	12.3275	5.1824
23	7.75764	20.9794	9.19294	11.0459	12.244	5.17637
24	7.58873	20.7822	9.31051	10.9917	12.1683	5.1167
25	7.51791	20.49	9.43659	10.9592	12.1009	4.99455
26	7.48321	20.128	9.45601	10.9292	11.9991	4.84986
27	7.48074	19.7773	9.36874	10.8687	11.8739	4.71832
28	7.51858	19.4572	9.31668	10.8739	11.7916	4.58225
29	7.56815	19.1743	9.31755	11.0082	11.767	4.44619
30	7.59829	18.9494	9.28733	11.1639	11.7497	4.34383
31	7.58981	18.769	9.24559	11.2793	11.7209	4.27386
32	7.57246	18.5915	9.24453	11.3753	11.696	4.20309
33	7.54901	18.3916	9.25693	11.4416	11.6598	4.12422
34	7.51027	18.2124	9.24324	11.4589	11.6062	4.06276
35	7.47934	18.1194	9.20718	11.4111	11.5543	4.03841
36	7.46234	18.1042	9.16517	11.3648	11.5241	4.04305
37	7.42301	18.1229	9.09976	11.3805	11.5065	4.07002
38	7.36963	18.1207	9.01376	11.4303	11.4836	4.09507
39	7.36086	18.0803	8.92913	11.4921	11.4656	4.09382
40	7.40917	18.0816	8.84445	11.5511	11.4716	4.09584
41	7.45981	18.1687	8.75561	11.5819	11.4915	4.13319
42	7.49989	18.2722	8.64577	11.5906	11.5021	4.18384
43	7.56011	18.2845	8.54395	11.6155	11.501	4.19238
44	7.62748	18.2527	8.49829	11.6969	11.5188	4.17263
45	7.68011	18.2311	8.52063	11.7937	11.5564	4.1488
46	7.72872	18.2266	8.59244	11.8502	11.5995	4.1233
47	7.73991	18.217	8.67176	11.8666	11.6238	4.10268
48	7.72154	18.1702	8.72983	11.879	11.6251	4.0781
49	7.74467	18.1657	8.77582	11.8726	11.6397	4.0625
50	7.93251	18.2192	8.82356	11.8255	11.7002	4.03063
51	8.48621	18.2565	8.87109	11.7693	11.8458	3.91275
52	9.53606	18.2432	8.91956	11.7244	12.1058	3.69355
53	11.0642	18.1699	8.99473	11.7572	12.4965	3.42959
54	13.0829	18.0467	9.16551	11.9792	13.0686	3.20944
55	15.516	17.8529	9.5438	12.4591	13.8429	3.13354
56	18.254	17.6365	10.2669	13.3068	14.866	3.26868
57	21.2329	17.564	11.4085	14.6747	16.22	3.62195
58	24.242	17.8505	12.9331	16.549	17.8937	4.08408
59	27.1722	18.6656	14.724	18.7134	19.8188	4.54371
60	30.0136	19.9024	16.6542	20.9742	21.8861	4.9547
61	32.7547	21.3483	18.7061	23.269	24.0195	5.29702
62	35.4165	22.9941	20.8648	25.602	26.2194	5.56871
63	37.987	24.8835	23.0898	27.9292	28.4724	5.75923
64	40.4767	26.8633	25.383	30.2415	30.7411	5.89023
65	43.0474	28.8549	27.7079	32.6068	33.0542	6.04736
66	45.7071	30.911	29.9931	35.0728	35.421	6.23953
67	48.1267	33.0394	32.2417	37.619	37.7567	6.32897
68	50.0391	35.2247	34.5214	40.1938	39.9947	6.19756
69	51.5211	37.4893	36.8622	42.6625	42.1338	5.86858
70	52.722	39.8716	39.2076	44.8595	44.1652	5.4017
71	53.5031	42.3687	41.4167	46.8059	46.0236	4.77329
72	53.658	44.9034	43.3564	48.6501	47.642	3.97098
73	53.1547	47.3379	44.9987	50.3509	48.9605	3.07624
74	52.1122	49.4164	46.3913	51.6953	49.9038	2.27275
75	50.7645	50.9916	47.5545	52.5635	50.4685	1.81945
76	49.2414	52.1354	48.3915	52.9457	50.6785	1.90777
77	47.5334	52.9141	48.8135	52.8529	50.5285	2.39822
78	45.5286	53.2202	48.7821	52.3282	49.9647	3.05213
79	43.1724	52.7771	48.2287	51.3786	48.8892	3.68886
80	40.5393	51.4942	47.1433	49.9689	47.2864	4.19659
81	37.6939	49.657	45.6418	48.1118	45.2761	4.60591
82	34.7614	47.4718	43.9117	45.9268	43.0179	4.93123
83	31.8851	44.9463	42.0848	43.5509	40.6167	5.14178
84	29.1359	42.1397	40.1357	41.0696	38.1202	5.23533
85	26.4867	39.254	38.0229	38.5311	35.5737	5.26458
86	23.9502	36.4891	35.683	35.9451	33.0168	5.2427
87	21.6105	33.8819	33.0966	33.2642	30.4633	5.11953
88	19.6367	31.4002	30.4061	30.4892	27.983	4.83453
89	18.0628	29.043	27.7641	27.7076	25.6444	4.40969
90	16.7479	26.7836	25.2239	25.0529	23.4521	3.92897
91	15.5492	24.586	22.8041	22.5907	21.3825	3.45582
92	14.3971	22.4492	20.5652	20.3262	19.4344	3.02232
93	13.3283	20.5161	18.5655	18.2836	17.6734	2.65185
94	12.427	18.9948	16.8577	16.4414	16.1802	2.37357
95	11.7615	17.9028	15.4654	14.7321	14.9655	2.19074
96	11.3384	17.119	14.2675	13.1642	13.9723	2.09638
97	11.1637	16.5977	13.0651	11.8424	13.1672	2.0945
98	11.2199	16.3376	11.7884	10.8444	12.5476	2.21384
99	11.3984	16.3005	10.5407	10.2066	12.1115	2.45724
100	11.5367	16.4486	9.41667	9.87738	11.8199	2.78632
	Ankle angle x
Percentage gait cycle	P9	P10	P11	P12	Mean	SD
0	0.816753	14.9776	7.89099	6.52054	7.55148	5.04189
1	-1.08776	14.0322	6.80457	5.1655	6.22863	5.38256
2	-2.77974	12.527	5.54919	3.38963	4.67151	5.46907
3	-3.5405	10.7799	4.78796	1.63594	3.41582	5.18822
4	-3.53887	9.2841	4.56013	0.205331	2.62767	4.79417
5	-3.28671	8.34687	4.51091	-0.752757	2.20458	4.52623
6	-3.06038	7.90454	4.47418	-1.20579	2.02814	4.38368
7	-2.85362	7.81311	4.42714	-1.30942	2.0193	4.30673
8	-2.59231	7.90417	4.40896	-1.25441	2.1166	4.25113
9	-2.23655	8.06855	4.48316	-1.12118	2.29849	4.19306
10	-1.78822	8.27327	4.68116	-0.909194	2.56425	4.12562
11	-1.28086	8.54253	4.96668	-0.619828	2.90213	4.06135
12	-0.751928	8.89999	5.29905	-0.257052	3.29752	4.01332
13	-0.23156	9.32777	5.65742	0.165214	3.72971	3.98283
14	0.267874	9.82071	6.03886	0.631312	4.18969	3.97399
15	0.745444	10.377	6.44536	1.12757	4.67385	3.98977
16	1.21628	10.9708	6.84955	1.62068	5.16433	4.02181
17	1.6849	11.56	7.22005	2.07168	5.63416	4.05951
18	2.16541	12.1389	7.5772	2.48563	6.09178	4.09862
19	2.68709	12.7151	7.96509	2.8825	6.56246	4.13471
20	3.26093	13.2854	8.38187	3.25951	7.04692	4.16469
21	3.81066	13.8692	8.79335	3.60018	7.51835	4.2148
22	4.28866	14.4516	9.20847	3.94712	7.97397	4.28022
23	4.72872	14.9872	9.67327	4.37131	8.44014	4.3219
24	5.17225	15.4397	10.2009	4.86193	8.91871	4.32034
25	5.65068	15.7917	10.7043	5.33863	9.37132	4.27503
26	6.12059	16.0622	11.0612	5.71681	9.74021	4.21314
27	6.56052	16.2706	11.2878	5.98705	10.0265	4.15062
28	6.98085	16.4214	11.5267	6.25805	10.2968	4.07218
29	7.36645	16.5937	11.8384	6.63035	10.6072	3.98971
30	7.74874	16.8178	12.1442	7.05227	10.9407	3.91462
31	8.13652	17.0451	12.45	7.47893	11.2776	3.83845
32	8.52252	17.2179	12.7886	7.90231	11.6078	3.74556
33	8.91046	17.336	13.1081	8.32122	11.919	3.63158
34	9.29523	17.4293	13.3754	8.73166	12.2079	3.50693
35	9.6677	17.547	13.6185	9.1065	12.4849	3.40072
36	10.0482	17.7021	13.8685	9.43687	12.7639	3.31851
37	10.4452	17.8544	14.1126	9.74193	13.0385	3.23804
38	10.8412	17.971	14.3319	10.0454	13.2974	3.1433
39	11.2525	18.0466	14.5237	10.366	13.5472	3.02422
40	11.6807	18.145	14.6887	10.6752	13.7974	2.91222
41	12.1084	18.2754	14.8321	10.9455	14.0403	2.82281
42	12.5338	18.3869	14.9753	11.2034	14.2749	2.7324
43	12.9713	18.4478	15.1455	11.4704	14.5088	2.62283
44	13.4317	18.5001	15.3487	11.7595	14.76	2.50509
45	13.9021	18.5817	15.5658	12.0504	15.025	2.40062
46	14.3792	18.6807	15.7769	12.3079	15.2862	2.31604
47	14.8389	18.7824	15.9899	12.5618	15.5432	2.24037
48	15.2455	18.8972	16.2187	12.8679	15.8073	2.16058
49	15.6378	19.0427	16.474	13.2106	16.0913	2.08336
50	16.0987	19.224	16.7567	13.5402	16.4049	2.02309
51	16.6619	19.4517	17.0553	13.8537	16.7557	1.98673
52	17.327	19.7098	17.3701	14.1888	17.1489	1.9622
53	18.0413	19.9312	17.7237	14.5774	17.5684	1.92201
54	18.689	20.0732	18.1296	15.0261	17.9795	1.84607
55	19.1509	20.134	18.5831	15.5273	18.3488	1.72092
56	19.3931	20.1641	19.074	16.1008	18.683	1.54259
57	19.4143	20.1886	19.5585	16.7437	18.9763	1.32144
58	19.1791	20.1753	19.9641	17.3412	19.1649	1.11646
59	18.7506	20.1108	20.2134	17.7165	19.1978	1.03189
60	18.2471	19.989	20.224	17.7799	19.06	1.06271
61	17.7504	19.7979	19.9978	17.5385	18.7712	1.1314
62	17.3669	19.5348	19.5495	17.0554	18.3766	1.17067
63	17.1081	19.2027	18.9342	16.3745	17.9049	1.19592
64	16.9237	18.806	18.2466	15.585	17.3903	1.24642
65	16.9163	18.3764	17.5271	14.8148	16.9086	1.31537
66	17.153	17.9452	16.762	14.1154	16.4939	1.43785
67	17.4609	17.5107	15.969	13.4813	16.1055	1.63683
68	17.6424	17.0829	15.2056	12.9293	15.715	1.84427
69	17.6518	16.7098	14.5466	12.4754	15.3459	2.00348
70	17.5221	16.4428	14.0651	12.1152	15.0363	2.09962
71	17.2514	16.2755	13.735	11.837	14.7747	2.12706
72	16.9118	16.1582	13.4309	11.6151	14.529	2.12302
73	16.5982	16.0798	13.1054	11.4531	14.3091	2.12022
74	16.2605	16.0384	12.7966	11.3583	14.1134	2.1
75	15.9127	16.0396	12.5465	11.3204	13.9548	2.06776
76	15.5863	16.0724	12.3362	11.2866	13.8204	2.05018
77	15.258	16.1047	12.1223	11.1949	13.67	2.0598
78	14.9023	16.1441	11.9285	11.0723	13.5118	2.08088
79	14.4935	16.151	11.7502	10.98	13.3437	2.08144
80	13.959	16.0497	11.5611	10.912	13.1205	2.0367
81	13.2442	15.8947	11.4015	10.8282	12.8421	1.97554
82	12.4002	15.7474	11.3244	10.7154	12.5468	1.94383
83	11.4966	15.6096	11.3304	10.6026	12.2598	1.96304
84	10.4933	15.4517	11.3349	10.5275	11.9519	2.04851
85	9.40975	15.3162	11.3053	10.4898	11.6302	2.23175
86	8.35618	15.2912	11.2361	10.4718	11.3388	2.51395
87	7.39758	15.3503	11.1311	10.4207	11.0749	2.83872
88	6.55825	15.4294	11.0388	10.2967	10.8308	3.15161
89	5.81379	15.5037	10.9807	10.1347	10.6082	3.43929
90	5.13247	15.5633	10.91	9.95987	10.3914	3.70338
91	4.46131	15.6185	10.816	9.75321	10.1623	3.9644
92	3.75838	15.6439	10.7283	9.51915	9.91242	4.22912
93	3.10788	15.6316	10.6548	9.31578	9.6775	4.46365
94	2.60815	15.6178	10.5755	9.10068	9.47554	4.64326
95	2.25792	15.5721	10.502	8.73674	9.2672	4.76152
96	1.99974	15.4424	10.4304	8.17455	9.01176	4.82791
97	1.81754	15.2774	10.2959	7.52437	8.72881	4.86201
98	1.66767	15.1323	10.0349	6.8675	8.42558	4.89046
99	1.33195	14.8994	9.63941	6.08026	7.98775	4.96077
100	0.489065	14.3941	9.09586	4.98765	7.24167	5.13015

## Sheet: ReWalk kinematics
	Pelvis angle x															Pelvis angle y															Pelvis angle z
Percentage gait cycle	P1	P2	P3	P4	P5	P6	P7	P8	P9	P10	P11	P12	Mean	SD		P1	P2	P3	P4	P5	P6	P7	P8	P9	P10	P11	P12	Mean	SD		P1	P2	P3	P4	P5	P6	P7	P8	P9	P10	P11	P12	Mean	SD
0	-3.1399	1.32692	-0.732443	0.433483	-1.46496	-3.47906	-2.55993	1.07242	4.56922	-8.21424	2.89615	-4.24358	-1.12799	3.33887		0.754277	-3.05402	2.02366	1.80732	1.67485	-0.158843	1.49259	0.37686	0.684373	3.62908	-0.597266	3.06758	0.975038	1.69447		0.445658	1.4629	2.85746	1.86565	3.11033	3.08967	1.56792	3.01834	-0.615358	1.90525	1.16456	2.46955	1.86183	1.10454
1	-3.63262	0.754615	-1.37772	-0.286338	-2.2592	-4.16636	-3.21959	0.218548	3.84566	-8.84064	2.33496	-4.85015	-1.7899	1.74037		0.630212	-3.182	1.88308	1.77663	1.43867	-0.244011	1.2308	0.150298	1.13353	3.76519	-0.271829	3.10661	0.951432	1.549		0.377572	1.30235	2.81259	1.78527	2.84558	2.92771	1.16606	2.82193	-0.49778	1.77598	1.28196	2.68962	1.77407	0.920047
2	-4.11709	0.179182	-1.9997	-0.939876	-3.04264	-4.82867	-3.77009	-0.63801	3.18611	-9.42587	1.80248	-5.45478	-2.42075	1.70242		0.584274	-3.21968	1.83115	1.78047	1.25464	-0.225444	1.10261	0.124049	1.35594	3.9108	-0.038481	3.10522	0.963795	1.53221		0.266898	1.08623	2.70878	1.64813	2.47302	2.66671	0.748141	2.59615	-0.432972	1.63255	1.3138	2.76974	1.6231	0.911584
3	-4.57856	-0.387097	-2.54298	-1.51198	-3.71962	-5.39994	-4.24604	-1.41297	2.59316	-10.0008	1.29202	-6.05073	-2.99713	1.66155		0.625371	-3.1352	1.94408	1.79482	1.1975	-0.0778917	1.08247	0.311177	1.30987	4.02948	-0.000843	3.0664	1.01227	1.50746		0.142071	0.831316	2.57067	1.54494	2.04615	2.28368	0.391943	2.31469	-0.512725	1.54659	1.26743	2.7399	1.43055	0.883277
4	-5.00114	-0.913478	-2.99023	-2.00708	-4.23003	-5.84539	-4.6762	-2.06573	2.0997	-10.639	0.799526	-6.63381	-3.50857	1.61622		0.71723	-2.96813	2.18969	1.81012	1.26093	0.167685	1.11605	0.629737	1.02284	4.01524	-0.148119	2.9646	1.06482	1.48433		0.0277505	0.545229	2.40225	1.55227	1.6456	1.80994	0.0885221	1.9428	-0.820215	1.53909	1.1824	2.63003	1.21214	0.844737
5	-5.38102	-1.3579	-3.38464	-2.43493	-4.57118	-6.18767	-4.96556	-2.64435	1.73388	-11.3914	0.343774	-7.19996	-3.95342	1.55942		0.823739	-2.79697	2.44997	1.83968	1.33542	0.425393	1.0836	0.949746	0.651693	3.73839	-0.351687	2.74536	1.07453	1.46891		-0.061958	0.240841	2.17559	1.67674	1.34418	1.31243	-0.0467329	1.44574	-1.30012	1.57035	1.10655	2.41182	0.98962	0.794791
6	-5.72619	-1.69592	-3.75859	-2.80894	-4.78604	-6.47185	-5.16573	-3.20643	1.46002	-12.2597	-0.073363	-7.7145	-4.3506	1.50641		0.922597	-2.66589	2.61094	1.90074	1.31503	0.602522	0.954539	1.14543	0.381798	3.17033	-0.494081	2.37859	1.01855	1.45548		-0.116692	-0.0857437	1.87297	1.85673	1.13461	0.848915	-0.108501	0.824352	-1.77385	1.59677	1.06876	2.03311	0.762619	0.776964
7	-6.02947	-1.93877	-4.1065	-3.1353	-4.93291	-6.71542	-5.35357	-3.7388	1.24529	-13.1364	-0.438251	-8.11015	-4.69919	1.47138		0.994212	-2.56035	2.62925	1.98867	1.19302	0.671324	0.727236	1.17163	0.283939	2.47107	-0.53969	1.91077	0.911757	1.43098		-0.137613	-0.468975	1.50483	1.99989	0.922359	0.41888	-0.150048	0.148394	-2.18451	1.49477	1.0708	1.49716	0.509661	0.816157
8	-6.27192	-2.11609	-4.41127	-3.41465	-5.04343	-6.91347	-5.56099	-4.17182	1.08012	-13.8851	-0.745049	-8.36288	-4.98471	1.45384		1.02543	-2.44904	2.53048	2.0567	1.01447	0.672918	0.476846	1.06352	0.319465	1.8356	-0.505835	1.4591	0.791637	1.38821		-0.135848	-0.91828	1.0842	2.03038	0.621061	-0.0203192	-0.192079	-0.475761	-2.62861	1.15486	1.07224	0.868667	0.205043	0.888279
9	-6.44254	-2.24276	-4.65669	-3.64451	-5.14656	-7.05956	-5.74066	-4.46708	0.993022	-14.4837	-1.02894	-8.5079	-5.20233	1.44436		1.02057	-2.31016	2.36296	2.04343	0.813904	0.647698	0.198734	0.875184	0.461583	1.28436	-0.428043	1.11456	0.673731	1.32436		-0.125198	-1.39707	0.662397	1.92886	0.244621	-0.486766	-0.175484	-0.99124	-3.16223	0.643378	1.05997	0.228954	-0.130817	0.963226
10	-6.54738	-2.31389	-4.83807	-3.81729	-5.25303	-7.14632	-5.86911	-4.65175	1.05481	-14.9442	-1.29756	-8.58299	-5.35056	1.43867		0.991594	-2.14187	2.15679	1.91633	0.58678	0.609017	-0.126249	0.647485	0.733888	0.770868	-0.338314	0.892182	0.558208	1.24269		-0.11431	-1.8335	0.324632	1.73019	-0.11199	-0.950817	-0.0889943	-1.42785	-3.71079	0.0441925	1.06119	-0.375685	-0.454477	1.0412
11	-6.60869	-2.31794	-4.96344	-3.92894	-5.32961	-7.16791	-5.86864	-4.76606	1.334	-15.2873	-1.52668	-8.60344	-5.41955	1.43328		0.945404	-1.9646	1.92058	1.68549	0.31949	0.554114	-0.464776	0.413973	1.14549	0.300332	-0.24227	0.743085	0.44636	1.15251		-0.10196	-2.15258	0.132554	1.48827	-0.366984	-1.36844	0.115079	-1.83871	-4.12421	-0.581834	1.10799	-0.897848	-0.715723	1.12828
12	-6.64809	-2.24669	-5.0353	-3.98658	-5.33417	-7.11904	-5.69944	-4.82089	1.81733	-15.5468	-1.67622	-8.57946	-5.40628	1.42957		0.884369	-1.80218	1.65664	1.37951	0.0210706	0.475733	-0.79311	0.192697	1.65419	-0.0814882	-0.148273	0.615157	0.33786	1.06437		-0.0720275	-2.30833	0.109223	1.24109	-0.46033	-1.70957	0.433302	-2.22406	-4.25548	-1.15782	1.20593	-1.28053	-0.873216	1.22684
13	-6.66382	-2.08428	-5.03152	-3.99249	-5.23194	-7.00132	-5.41087	-4.81307	2.47539	-15.7518	-1.7172	-8.52084	-5.31198	1.43797		0.806266	-1.65954	1.35022	1.02668	-0.292926	0.377062	-1.1395	-0.0215361	2.22205	-0.367186	-0.046429	0.488941	0.228675	0.98636		0.004825	-2.27972	0.235322	1.00915	-0.366379	-1.94945	0.826276	-2.53303	-4.09024	-1.60272	1.32728	-1.49691	-0.909633	1.3282
14	-6.63962	-1.81114	-4.90639	-3.92783	-4.98677	-6.81939	-4.92862	-4.74619	3.32296	-15.9186	-1.64536	-8.42364	-5.11921	1.4665		0.710157	-1.53541	0.992533	0.64401	-0.621859	0.275753	-1.42611	-0.240429	2.80663	-0.573767	0.085928	0.372825	0.124188	0.910742		0.159383	-2.05812	0.473163	0.817155	-0.106247	-2.07384	1.17379	-2.71058	-3.81467	-1.87743	1.45278	-1.55666	-0.843439	1.40764
15	-6.55775	-1.41986	-4.63317	-3.76282	-4.59068	-6.57825	-4.38734	-4.62515	4.3385	-16.0615	-1.46131	-8.24637	-4.83214	1.52479		0.596908	-1.44404	0.610718	0.256891	-0.964268	0.176468	-1.70904	-0.470841	3.32574	-0.736647	0.233041	0.271556	0.0122069	0.85865		0.396319	-1.66728	0.776338	0.691723	0.255168	-2.08341	1.40094	-2.73226	-3.58207	-1.98272	1.57221	-1.47564	-0.702556	1.44718
16	-6.40746	-0.915774	-4.22346	-3.47295	-4.07128	-6.29089	-3.77857	-4.44252	5.45341	-16.162	-1.1586	-7.95462	-4.45206	1.61295		0.471797	-1.40156	0.239767	-0.105465	-1.30677	0.0619075	-1.9862	-0.70501	3.69894	-0.882251	0.355295	0.168336	-0.115934	0.837455		0.693327	-1.18546	1.09387	0.638545	0.633831	-1.98979	1.47915	-2.62	-3.44661	-1.94989	1.67143	-1.27695	-0.521545	1.44509
17	-6.18855	-0.314159	-3.69809	-3.05117	-3.46268	-5.95236	-3.11743	-4.18177	6.6299	-16.1504	-0.727283	-7.55049	-3.98037	1.72344		0.339574	-1.40003	-0.102322	-0.423757	-1.6297	-0.0731892	-2.2389	-0.92836	3.90655	-1.02147	0.446319	0.0634688	-0.255152	0.835924		1.00761	-0.70401	1.36939	0.636611	0.979455	-1.80844	1.39707	-2.43027	-3.49486	-1.8109	1.73255	-0.996256	-0.343503	1.40776
18	-5.91262	0.368363	-3.07881	-2.51297	-2.79747	-5.5425	-2.42061	-3.83419	7.8572	-15.9474	-0.199749	-7.05	-3.42257	1.8451		0.204081	-1.40852	-0.420803	-0.696181	-1.92125	-0.21778	-2.46295	-1.13917	3.98119	-1.16552	0.561758	-0.0135443	-0.391557	0.841438		1.30675	-0.305782	1.53991	0.648834	1.2499	-1.57066	1.11744	-2.22282	-3.81796	-1.59702	1.77261	-0.667835	-0.21222	1.34273
19	-5.58227	1.12	-2.38409	-1.8888	-2.09826	-5.05003	-1.71697	-3.39912	9.09737	-15.5403	0.37385	-6.45178	-2.79336	1.96699		0.072989	-1.39783	-0.727502	-0.935637	-2.16397	-0.363768	-2.65685	-1.34008	3.96023	-1.31865	0.730784	-0.0348357	-0.514594	0.845753		1.58429	-0.0179853	1.55787	0.636431	1.39676	-1.32574	0.706085	-2.03827	-4.41081	-1.33917	1.84535	-0.319348	-0.143712	1.27097
20	-5.19164	1.92158	-1.63336	-1.21379	-1.3921	-4.47228	-1.00467	-2.87947	10.2536	-14.98	0.986183	-5.75708	-2.11358	2.07851		-0.056339	-1.36503	-1.01443	-1.16183	-2.33433	-0.509835	-2.81635	-1.52429	3.90268	-1.47606	0.930921	-0.00770483	-0.619384	0.8424		1.82628	0.161035	1.41243	0.578583	1.39712	-1.10871	0.276217	-1.89854	-5.19866	-1.05163	1.97718	0.030179	-0.133208	1.20824
21	-4.75743	2.73639	-0.864356	-0.528335	-0.708661	-3.81878	-0.249491	-2.28963	11.2468	-14.3098	1.66023	-4.98554	-1.40572	2.17393		-0.192634	-1.33246	-1.26685	-1.38497	-2.4408	-0.662331	-2.95555	-1.68168	3.87372	-1.61638	1.1411	0.0350557	-0.706982	0.832349		2.01653	0.205858	1.12506	0.479872	1.25047	-0.951764	-0.0711836	-1.82392	-6.11571	-0.747434	2.15789	0.343725	-0.177551	1.16103
22	-4.30342	3.52683	-0.112794	0.131459	-0.0666587	-3.12141	0.467412	-1.65248	12.0705	-13.5203	2.41594	-4.15834	-0.693608	2.24705		-0.330326	-1.30476	-1.49578	-1.60089	-2.52083	-0.823115	-3.11731	-1.81373	3.87754	-1.72549	1.35463	0.0983528	-0.783476	0.829469		2.1515	0.111374	0.747174	0.353288	0.984172	-0.890804	-0.365922	-1.82954	-7.0626	-0.446975	2.36981	0.59565	-0.273572	1.13847
23	-3.83628	4.27814	0.613941	0.739592	0.537816	-2.40603	1.12047	-0.9914	12.7693	-12.574	3.24136	-3.29812	0.0162313	2.29836		-0.45793	-1.2628	-1.73216	-1.80296	-2.60586	-0.972018	-3.31901	-1.91914	3.891	-1.83506	1.56491	0.192134	-0.854909	0.846864		2.23301	-0.0722032	0.349827	0.20663	0.668922	-0.919074	-0.573185	-1.9034	-7.85197	-0.174006	2.56626	0.786016	-0.390264	1.14019
24	-3.35117	4.99515	1.33137	1.28286	1.12896	-1.69756	1.72121	-0.322742	13.3505	-11.4901	4.09572	-2.43617	0.717334	2.33418		-0.580112	-1.20046	-1.99438	-1.99182	-2.69752	-1.09059	-3.55599	-1.99097	3.93442	-1.95597	1.78387	0.308602	-0.919243	0.886662		2.2567	-0.240478	0.001166	0.0543449	0.38228	-1.0083	-0.646481	-2.02036	-8.39505	0.035784	2.70667	0.927884	-0.495486	1.15269
25	-2.86183	5.68318	2.03752	1.76062	1.71767	-1.02546	2.2962	0.345391	13.7721	-10.3576	4.9413	-1.59982	1.39244	2.36512		-0.716085	-1.1299	-2.27143	-2.17517	-2.77659	-1.18441	-3.78934	-2.02953	4.03694	-2.04866	2.01043	0.429038	-0.970391	0.934086		2.21478	-0.310848	-0.27047	-0.0674287	0.176485	-1.14123	-0.635662	-2.15851	-8.72391	0.133601	2.76893	1.04099	-0.581105	1.16594
26	-2.3925	6.32774	2.69491	2.19409	2.29748	-0.389212	2.90539	1.0007	14.0284	-9.23957	5.76804	-0.799048	2.03303	2.39602		-0.871536	-1.07085	-2.54208	-2.355	-2.83754	-1.27627	-3.97516	-2.05052	4.19056	-2.08095	2.22319	0.526251	-1.00999	0.97249		2.13007	-0.280481	-0.455642	-0.109576	0.0744829	-1.28338	-0.566686	-2.30223	-8.88229	0.116709	2.7595	1.14039	-0.638261	1.17973
27	-1.94518	6.90283	3.27873	2.6099	2.83736	0.233135	3.45139	1.62647	14.1608	-8.17761	6.58418	-0.051187	2.6259	2.4124		-1.03048	-1.05405	-2.81197	-2.53286	-2.90779	-1.38111	-4.11344	-2.07584	4.36603	-2.06592	2.42888	0.590368	-1.04902	1.00017		2.05036	-0.195621	-0.559579	-0.0386148	0.0869363	-1.40808	-0.523434	-2.4314	-8.9085	0.0588228	2.68265	1.23449	-0.662663	1.20381
28	-1.50164	7.40358	3.79398	3.02252	3.33417	0.830029	3.90851	2.21977	14.1502	-7.19689	7.36056	0.607834	3.16105	2.40883		-1.18267	-1.08526	-3.09022	-2.706	-3.02303	-1.49206	-4.24687	-2.11773	4.54222	-2.0337	2.62538	0.655663	-1.09619	1.02928		1.98866	-0.108662	-0.60293	0.151148	0.185143	-1.52169	-0.562588	-2.51107	-8.8763	0.0187998	2.51191	1.33042	-0.66643	1.23558
29	-1.05963	7.84899	4.26437	3.43553	3.80924	1.36318	4.27092	2.79299	13.949	-6.30168	8.06547	1.14421	3.63189	2.39388		-1.33642	-1.12241	-3.37088	-2.8658	-3.19197	-1.60259	-4.37132	-2.17776	4.70308	-1.97488	2.79629	0.759839	-1.14623	1.06264		1.91722	-0.0233098	-0.607884	0.445615	0.316601	-1.61714	-0.664939	-2.49765	-8.85752	-0.0172573	2.22782	1.41594	-0.663542	1.26033
30	-0.643522	8.24203	4.69004	3.85472	4.24844	1.82088	4.54006	3.36383	13.6428	-5.5024	8.68541	1.5621	4.04203	2.3748		-1.50792	-1.11341	-3.63535	-3.00206	-3.38988	-1.71433	-4.47072	-2.24938	4.77304	-1.854	2.94201	0.895263	-1.1939	1.09869		1.8266	0.0497132	-0.604695	0.82362	0.430204	-1.66604	-0.783696	-2.37287	-8.84688	-0.0788315	1.84995	1.47481	-0.658175	1.27126
31	-0.268379	8.56946	5.03773	4.28716	4.61669	2.2178	4.77375	3.93669	13.1303	-4.79782	9.18745	1.88254	4.38111	2.35176		-1.70577	-1.05825	-3.85878	-3.11105	-3.59273	-1.81366	-4.5023	-2.32265	5.14205	-1.65834	3.05239	1.02192	-1.2006	1.12651		1.72659	0.0517227	-0.635872	1.25154	0.461073	-1.67457	-0.976364	-2.16371	-8.73568	-0.184251	1.40657	1.47385	-0.666592	1.28093
32	0.0795985	8.81481	5.27815	4.71988	4.90587	2.55844	4.91594	4.49501	12.7525	-4.1761	9.53141	2.10156	4.66476	2.31603		-1.90546	-0.995189	-4.02106	-3.19794	-3.77843	-1.87754	-4.51701	-2.40162	5.1187	-1.44503	3.10579	1.1057	-1.23409	1.15169		1.63156	-0.0620618	-0.736425	1.66185	0.332034	-1.67555	-1.18317	-1.9279	-8.62299	-0.30522	0.923829	1.36599	-0.716504	1.30021
33	0.401425	8.97656	5.39751	5.1337	5.12645	2.8283	4.93989	5.01697	12.2977	-3.66274	9.69845	2.19991	4.86284	2.27152		-2.08032	-0.942294	-4.1279	-3.27776	-3.91472	-1.90174	-4.53683	-2.50115	5.01427	-1.27545	3.11041	1.1435	-1.27417	1.17359		1.52938	-0.287553	-0.905015	1.96952	0.00643532	-1.70537	-1.41824	-1.72233	-8.50747	-0.416308	0.412643	1.12982	-0.826207	1.33247
34	0.667582	9.05364	5.40382	5.51434	5.26438	3.01826	4.86608	5.49399	11.7704	-3.30523	9.7372	2.17217	4.97139	2.23115		-2.23451	-0.878056	-4.20231	-3.3666	-3.99706	-1.8988	-4.51867	-2.61437	4.82382	-1.15701	3.1299	1.15035	-1.31361	1.18953		1.38151	-0.597488	-1.10652	2.11172	-0.467722	-1.7911	-1.65165	-1.56703	-8.40991	-0.555021	-0.083443	0.780459	-0.99635	1.36286
35	0.863751	9.02884	5.32899	5.84066	5.31699	3.13894	4.71483	5.93014	11.171	-3.11635	9.69356	2.03774	4.99576	2.19836		-2.38226	-0.773713	-4.26472	-3.4641	-4.05449	-1.87545	-4.44234	-2.71877	4.62225	-1.06866	3.17042	1.12514	-1.34389	1.20876		1.16406	-0.952115	-1.30597	2.06646	-1.0103	-1.94277	-1.86577	-1.45496	-8.27742	-0.760323	-0.490252	0.358035	-1.20594	1.37465
36	0.992676	8.88432	5.19394	6.07775	5.29356	3.19999	4.52084	6.31087	10.8295	-3.05464	9.5542	1.81679	4.96831	2.16771		-2.50481	-0.607397	-4.31492	-3.55176	-4.09849	-1.8327	-4.28057	-2.80116	3.90568	-0.998172	3.1464	1.04971	-1.40735	1.23753		0.872601	-1.31126	-1.48424	1.84638	-1.54383	-2.14996	-2.06162	-1.39762	-8.26273	-1.03218	-0.772082	-0.081955	-1.44821	1.35872
37	1.04762	8.60994	4.98329	6.19582	5.19794	3.19306	4.21846	6.59534	10.2607	-3.10558	9.29654	1.5177	4.83424	2.13726		-2.57515	-0.366428	-4.33658	-3.62373	-4.10301	-1.765	-4.10548	-2.85774	3.57366	-0.960954	3.02332	0.906167	-1.43258	1.28778		0.518539	-1.63717	-1.63175	1.47464	-2.01076	-2.40697	-2.26381	-1.44888	-8.05852	-1.32352	-0.960188	-0.479253	-1.68564	1.3128
38	1.01999	8.21876	4.67159	6.19292	5.01483	3.09598	3.80102	6.75279	9.70162	-3.28106	8.95212	1.14829	4.6074	2.11179		-2.58827	-0.0594125	-4.32776	-3.68481	-4.03325	-1.66717	-3.93293	-2.8771	3.22096	-1.00733	2.85241	0.679921	-1.45206	1.35518		0.127042	-1.90166	-1.73213	0.984425	-2.3563	-2.70279	-2.43249	-1.66254	-7.77839	-1.5564	-1.06689	-0.788351	-1.90554	1.22972
39	0.903394	7.73377	4.26602	6.08233	4.71994	2.89848	3.31626	6.78101	9.18949	-3.57241	8.54137	0.738955	4.29988	2.09486		-2.54775	0.288745	-4.29944	-3.72355	-3.89148	-1.54031	-3.74175	-2.85257	2.85461	-1.15536	2.70284	0.363846	-1.46185	1.43056		-0.254155	-2.08506	-1.77047	0.426852	-2.53788	-2.98469	-2.57968	-2.04392	-7.45588	-1.68247	-1.09507	-0.995257	-2.08814	1.11833
40	0.698536	7.16526	3.79328	5.8762	4.31848	2.59964	2.81585	6.69526	8.74791	-3.93953	8.03917	0.304926	3.92625	2.08354		-2.45502	0.664483	-4.26182	-3.7204	-3.729	-1.39239	-3.50508	-2.79267	2.53777	-1.40023	2.60831	-0.0272643	-1.45611	1.511		-0.580405	-2.16528	-1.73701	-0.133991	-2.54898	-3.18766	-2.6574	-2.54116	-7.14846	-1.69082	-1.06457	-1.10614	-2.21349	1.00035
41	0.418039	6.53207	3.28599	5.58058	3.83124	2.19771	2.29343	6.50713	8.375	-4.35082	7.44718	-0.165242	3.49603	2.07652		-2.3193	1.04709	-4.2285	-3.66596	-3.57319	-1.23467	-3.30191	-2.70144	2.29621	-1.72016	2.53448	-0.46274	-1.44417	1.5968		-0.829535	-2.1493	-1.64249	-0.626453	-2.4437	-3.27194	-2.71662	-3.06794	-6.86485	-1.60402	-0.970643	-1.12361	-2.27593	0.922329
42	0.077945	5.86986	2.76918	5.19963	3.29309	1.70944	1.76907	6.21446	8.0591	-4.79233	6.81742	-0.663758	3.02692	2.06798		-2.15342	1.42193	-4.208	-3.55833	-3.39564	-1.07211	-3.0636	-2.56444	2.08609	-2.07317	2.45267	-0.917112	-1.42043	1.67536		-0.996446	-2.05748	-1.50585	-0.98702	-2.30479	-3.2319	-2.72813	-3.53788	-6.70684	-1.47068	-0.795299	-1.06607	-2.28237	0.905458
43	-0.303919	5.21132	2.25263	4.73625	2.74999	1.17554	1.2125	5.8039	7.75757	-5.25346	6.21373	-1.15686	2.53327	2.05117		-1.96304	1.78064	-4.19103	-3.38528	-3.18992	-0.906422	-2.82679	-2.37128	1.87616	-2.42359	2.38013	-1.36774	-1.38235	1.74316		-1.09099	-1.90892	-1.33289	-1.18997	-2.17931	-3.0845	-2.68077	-3.90286	-6.829	-1.29718	-0.557836	-0.984832	-2.25325	0.934995
44	-0.712653	4.57902	1.73362	4.19534	2.23491	0.625295	0.643988	5.26693	7.42373	-5.74164	5.67946	-1.61846	2.0258	2.0166		-1.75885	2.10851	-4.15486	-3.1372	-2.99071	-0.745377	-2.64602	-2.12167	1.66099	-2.76823	2.33781	-1.78077	-1.33303	1.79666		-1.13739	-1.71524	-1.12276	-1.25689	-2.07059	-2.85893	-2.61748	-4.15585	-7.24109	-1.07167	-0.322427	-0.929809	-2.20834	0.988013
45	-1.10502	4.00288	1.21591	3.59752	1.74372	0.0506917	0.050545	4.61819	7.03767	-6.22594	5.22478	-2.04722	1.51364	1.96608		-1.593	2.37094	-4.10256	-2.83911	-2.81738	-0.603393	-2.47445	-1.8183	1.41247	-3.06558	2.35617	-2.10761	-1.27349	1.82719		-1.1632	-1.48812	-0.903947	-1.24575	-1.99899	-2.58468	-2.56458	-4.30069	-7.77484	-0.848935	-0.134101	-0.929744	-2.16146	1.04154
46	-1.53873	3.50025	0.692929	2.96183	1.25353	-0.55844	-0.608566	3.89128	6.58288	-6.646	4.8495	-2.46352	0.993078	1.92879		-1.41508	2.52806	-4.04734	-2.55592	-2.66561	-0.490015	-2.34528	-1.4728	1.11981	-3.27103	2.43017	-2.32736	-1.20937	1.83383		-1.152	-1.2766	-0.714705	-1.18614	-1.99737	-2.2815	-2.53094	-4.3438	-8.25518	-0.675723	-0.006532	-1.00265	-2.1186	1.0827
47	-1.98047	3.04567	0.154883	2.30182	0.743136	-1.18723	-1.26117	3.1218	6.04413	-7.0283	4.54175	-2.87879	0.468101	1.89638		-1.24981	2.59086	-3.98843	-2.33553	-2.50958	-0.404689	-2.21062	-1.11482	0.804224	-3.39881	2.51835	-2.45303	-1.14599	1.81951		-1.12189	-1.14359	-0.581801	-1.09372	-2.07552	-1.95595	-2.49425	-4.29496	-8.62854	-0.567106	0.037189	-1.17151	-2.09097	1.0991
48	-2.42098	2.59594	-0.411725	1.64181	0.177992	-1.80311	-1.9729	2.33349	5.40219	-7.43328	4.27164	-3.30971	-0.0773859	1.8736		-1.09948	2.60787	-3.92239	-2.17396	-2.32241	-0.346818	-2.01612	-0.783695	0.4768	-3.47	2.59695	-2.5181	-1.08095	1.79133		-1.07889	-1.1078	-0.523361	-1.03548	-2.18639	-1.61377	-2.38191	-4.16296	-8.87792	-0.520215	-0.027935	-1.43471	-2.07928	1.07864
49	-2.84842	2.1232	-1.02616	0.977924	-0.494151	-2.38342	-2.71676	1.5376	4.68813	-7.9159	4.00679	-3.78331	-0.652873	1.85014		-0.986204	2.62342	-3.83759	-2.04963	-2.10458	-0.309905	-1.81577	-0.511632	0.131204	-3.50416	2.66837	-2.55831	-1.02123	1.75927		-1.04808	-1.13467	-0.528493	-1.045	-2.22712	-1.26577	-2.17772	-3.953	-9.00819	-0.49901	-0.178574	-1.73512	-2.06673	1.01923
50	-3.27059	1.60536	-1.68107	0.294039	-1.28395	-2.9278	-3.48972	0.735671	3.9833	-8.4934	3.71102	-4.32008	-1.26144	1.82281		-0.923259	2.66696	-3.71213	-1.95509	-1.88083	-0.265152	-1.58189	-0.312225	-0.242762	-3.54883	2.72367	-2.59619	-0.968978	1.72655		-1.05073	-1.16567	-0.556696	-1.10222	-2.12242	-0.91875	-1.90733	-3.67323	-9.04647	-0.416073	-0.361297	-1.9892	-2.02584	0.931725
51	-3.70938	1.02973	-2.33889	-0.403178	-2.11901	-3.44721	-4.18847	-0.0674694	3.31345	-9.11375	3.33819	-4.91715	-1.88526	1.77929		-0.905443	2.73388	-3.54389	-1.89119	-1.68109	-0.180976	-1.38037	-0.185612	-0.611965	-3.58737	2.72454	-2.63466	-0.928677	1.69715		-1.07688	-1.14931	-0.574409	-1.15927	-1.87894	-0.589587	-1.65446	-3.33547	-8.97995	-0.265009	-0.532166	-2.15682	-1.94602	0.836495
52	-4.17465	0.41688	-2.95237	-1.08637	-2.89549	-3.95213	-4.78555	-0.853208	2.65474	-9.74563	2.8647	-5.56069	-2.50581	1.72142		-0.92272	2.79754	-3.36062	-1.85427	-1.52488	-0.0734358	-1.16456	-0.135134	-0.907537	-3.56647	2.6278	-2.66102	-0.895442	1.66773		-1.09332	-1.0653	-0.568244	-1.18597	-1.56087	-0.34034	-1.38681	-2.95896	-8.74651	-0.0580442	-0.67258	-2.24865	-1.8238	0.740587
53	-4.65909	-0.193901	-3.49187	-1.71343	-3.54695	-4.47539	-5.22138	-1.60372	2.02723	-10.4132	2.30447	-6.21762	-3.1004	1.65006		-0.973387	2.83347	-3.19723	-1.83513	-1.42125	0.0192658	-0.930311	-0.166394	-1.06171	-3.46977	2.44218	-2.64697	-0.86727	1.63782		-1.07534	-0.912416	-0.508724	-1.19761	-1.23438	-0.214349	-1.19332	-2.56987	-8.34104	0.223729	-0.787569	-2.28758	-1.67487	0.648573
54	-5.14881	-0.75596	-3.95953	-2.237	-4.07701	-5.06461	-5.48754	-2.30905	1.46488	-11.1357	1.6741	-6.8533	-3.65746	1.58387		-1.05095	2.84524	-3.07449	-1.81863	-1.37611	0.0939533	-0.704524	-0.273655	-1.05089	-3.33399	2.2024	-2.58139	-0.843587	1.61414		-1.03043	-0.699973	-0.370103	-1.23528	-0.893601	-0.149085	-1.01461	-2.18584	-7.80068	0.567276	-0.892843	-2.2622	-1.49728	0.576923
55	-5.61506	-1.22638	-4.37209	-2.63107	-4.53368	-5.72762	-5.66799	-2.96147	1.00622	-11.8825	0.993726	-7.45163	-4.17246	1.5563		-1.13011	2.8568	-2.99361	-1.79071	-1.38162	0.163335	-0.524179	-0.423081	-0.9191	-3.12244	1.93936	-2.46842	-0.816147	1.60413		-0.976578	-0.426499	-0.173426	-1.31706	-0.532916	-0.0476542	-0.838459	-1.80248	-7.20313	0.891577	-0.980225	-2.13801	-1.2954	0.555009
56	-6.01806	-1.5841	-4.75286	-2.91207	-4.9189	-6.40904	-5.83165	-3.54633	0.678205	-12.6236	0.330888	-7.99724	-4.63207	1.57699		-1.17868	2.86904	-2.94552	-1.75682	-1.40748	0.231807	-0.382324	-0.569884	-0.749739	-2.79806	1.69033	-2.30898	-0.775527	1.60416		-0.936901	-0.0865822	0.052175	-1.42469	-0.160713	0.120323	-0.655444	-1.40476	-6.6777	1.12718	-1.01536	-1.90535	-1.08065	0.595145
57	-6.33238	-1.83937	-5.10977	-3.11505	-5.20992	-6.99844	-6.01844	-4.04137	0.450039	-13.3457	-0.248042	-8.48277	-5.02427	1.62408		-1.18078	2.85076	-2.89402	-1.73035	-1.3908	0.286704	-0.270624	-0.662025	-0.599806	-2.39752	1.50139	-2.09562	-0.715224	1.59314		-0.933654	0.32239	0.286224	-1.5195	0.238358	0.312843	-0.466399	-0.996063	-6.33549	1.26867	-0.978849	-1.56379	-0.863773	0.687524
58	-6.55623	-2.03407	-5.41266	-3.26548	-5.4218	-7.41534	-6.23897	-4.42315	0.305309	-14.0166	-0.735431	-8.91785	-5.34436	1.66596		-1.14641	2.77786	-2.79779	-1.71734	-1.26087	0.308617	-0.115819	-0.637027	-0.477305	-1.97589	1.42339	-1.8139	-0.619374	1.55241		-0.967369	0.794125	0.501051	-1.55984	0.63848	0.504559	-0.388201	-0.581247	-6.17601	1.4203	-0.881384	-1.11889	-0.651202	0.810967
59	-6.70748	-2.19968	-5.63042	-3.38452	-5.56343	-7.65292	-6.40074	-4.68378	0.264518	-14.6219	-1.1504	-9.29354	-5.58536	1.67945		-1.08967	2.63796	-2.63718	-1.70459	-1.01695	0.276042	0.0817207	-0.475517	-0.401503	-1.55523	1.47776	-1.48723	-0.4912	1.47567		-1.01291	1.30026	0.695166	-1.52393	0.957719	0.707257	-0.537454	-0.174862	-6.14316	1.66427	-0.742092	-0.587674	-0.449784	0.951183
60	-6.81053	-2.33507	-5.76313	-3.4787	-5.64466	-7.74572	-6.54787	-4.83952	0.348305	-15.1678	-1.52204	-9.58746	-5.75785	1.67334		-1.02342	2.43919	-2.42211	-1.66361	-0.709303	0.185008	0.358664	-0.215122	-0.432673	-1.10495	1.5939	-1.1602	-0.346218	1.3775		-1.04303	1.7772	0.890785	-1.41927	1.15934	0.962126	-0.850319	0.22656	-6.21396	1.97387	-0.590934	-0.008333	-0.261331	1.10316
61	-6.89051	-2.42435	-5.83356	-3.53689	-5.67363	-7.75679	-6.63349	-4.9178	0.599979	-15.6488	-1.85168	-9.7777	-5.86211	1.66175		-0.96455	2.21059	-2.17606	-1.5654	-0.377413	0.0845033	0.676363	0.0781684	-0.609215	-0.643481	1.69767	-0.868576	-0.204783	1.27959		-1.05873	2.14107	1.07976	-1.27508	1.23881	1.31053	-1.30105	0.631104	-6.36991	2.33127	-0.477786	0.554062	-0.0996622	1.26902
62	-6.95409	-2.46384	-5.85517	-3.55087	-5.63754	-7.76016	-6.64725	-4.94455	1.05435	-16.0309	-2.11573	-9.8569	-5.89689	1.65852		-0.911297	1.98834	-1.92317	-1.38978	-0.0245422	0.0506925	1.00096	0.355414	-0.913409	-0.222541	1.73363	-0.636582	-0.0743568	1.19658		-1.08301	2.34179	1.20452	-1.12433	1.19567	1.71845	-1.84006	1.01836	-6.57376	2.69428	-0.425002	1.03071	0.0131361	1.44506
63	-6.98866	-2.44573	-5.82006	-3.5167	-5.52185	-7.77798	-6.55888	-4.9399	1.71502	-16.3072	-2.29158	-9.84327	-5.85806	1.66516		-0.850108	1.79805	-1.6622	-1.13211	0.347934	0.105516	1.317	0.60916	-1.31648	0.124444	1.67601	-0.462623	0.0462158	1.12929		-1.15275	2.36033	1.20626	-1.00025	1.03534	2.10402	-2.40232	1.34663	-6.78048	3.02133	-0.444777	1.38619	0.0566264	1.61671
64	-6.97841	-2.33842	-5.69574	-3.42434	-5.31687	-7.78353	-6.32489	-4.90573	2.57478	-16.491	-2.37083	-9.75241	-5.73395	1.68151		-0.767485	1.64493	-1.37674	-0.806706	0.722561	0.209642	1.59217	0.85435	-1.77683	0.409993	1.56858	-0.328255	0.162184	1.06858		-1.29657	2.1732	1.07505	-0.926675	0.779298	2.4051	-2.87052	1.57506	-6.93276	3.27004	-0.537839	1.61216	0.0271276	1.74891
65	-6.91575	-2.10704	-5.44535	-3.25787	-5.02283	-7.74338	-5.93375	-4.82361	3.59787	-16.5829	-2.35315	-9.59115	-5.51491	1.71417		-0.653864	1.52738	-1.06268	-0.446768	1.08962	0.323036	1.86549	1.09975	-2.24811	0.668126	1.46432	-0.214084	0.284352	1.01981		-1.50662	1.7558	0.848632	-0.910751	0.47319	2.59641	-3.16378	1.68279	-6.92138	3.38539	-0.688513	1.69717	-0.062638	1.81366
66	-6.79282	-1.73151	-5.06308	-2.99878	-4.64588	-7.62251	-5.37706	-4.66532	4.70798	-16.5702	-2.26293	-9.36676	-5.19908	1.76816		-0.509438	1.45241	-0.734577	-0.0907615	1.44286	0.438266	2.13025	1.34723	-2.68572	0.925137	1.35918	-0.125474	0.412447	0.987113		-1.75466	1.13508	0.583976	-0.941812	0.156765	2.6781	-3.28845	1.668	-6.62254	3.34004	-0.877154	1.64469	-0.189831	1.81594
67	-6.59977	-1.21108	-4.57563	-2.62706	-4.19823	-7.39008	-4.70595	-4.40818	5.84027	-16.4258	-2.12527	-9.06903	-4.79132	1.84472		-0.34495	1.43285	-0.416395	0.237421	1.77153	0.563932	2.37194	1.59404	-3.03437	1.18663	1.2283	-0.0482918	0.54522	0.969956		-2.03219	0.411215	0.343424	-0.98863	-0.129968	2.65254	-3.18177	1.55796	-6.02065	3.15275	-1.08269	1.47028	-0.320643	1.75941
68	-6.33228	-0.563087	-4.0137	-2.13706	-3.69207	-7.03086	-3.94562	-4.04738	6.94671	-16.1276	-1.93046	-8.67835	-4.29598	1.93655		-0.176758	1.45567	-0.121271	0.526957	2.06974	0.699567	2.60366	1.82502	-3.26331	1.44582	1.06848	0.0562468	0.682485	0.965856		-2.33776	-0.298115	0.170313	-1.00972	-0.351396	2.52085	-2.87298	1.40968	-5.27699	2.8739	-1.30772	1.21212	-0.438985	1.67195
69	-5.999	0.176953	-3.3883	-1.54891	-3.13034	-6.56773	-3.18005	-3.59446	7.99173	-15.6863	-1.65568	-8.19864	-3.73173	2.03621		-0.0091895	1.49479	0.154157	0.780116	2.33991	0.839392	2.84458	2.01987	-3.38892	1.70331	0.890458	0.156711	0.818765	0.970319		-2.64369	-0.902238	0.074138	-0.978861	-0.483517	2.31893	-2.39827	1.27933	-4.58122	2.56048	-1.56653	0.909596	-0.53432	1.58206
70	-5.61764	0.958183	-2.7001	-0.897549	-2.53312	-6.03292	-2.39885	-3.06895	8.97013	-15.1253	-1.29715	-7.65065	-3.11616	2.13445		0.158722	1.52749	0.416859	1.00626	2.57274	0.98587	3.11948	2.17096	-3.46525	1.95134	0.685829	0.204364	0.944554	0.981359		-2.91384	-1.35197	0.0522035	-0.892417	-0.50197	2.09955	-1.83122	1.19973	-4.00846	2.24808	-1.85618	0.584785	-0.597642	1.51772
71	-5.19726	1.74283	-1.96512	-0.224597	-1.91716	-5.42757	-1.65809	-2.48693	9.90705	-14.4459	-0.850354	-7.04501	-2.46401	2.21734		0.319836	1.53854	0.671085	1.22096	2.76982	1.12492	3.38256	2.28457	-3.57824	2.18911	0.439869	0.197439	1.04671	0.991002		-3.11604	-1.6235	0.104331	-0.758897	-0.405213	1.88672	-1.29013	1.18892	-3.5546	1.95442	-2.15217	0.260057	-0.625509	1.4883
72	-4.73722	2.5226	-1.223	0.430472	-1.26819	-4.74748	-0.942639	-1.85597	10.7759	-13.6394	-0.301841	-6.37855	-1.78044	2.27754		0.472816	1.53232	0.91795	1.43538	2.94852	1.22373	3.62602	2.37975	-3.74439	2.42154	0.175145	0.159548	1.12903	1.00395		-3.21746	-1.70607	0.225154	-0.587652	-0.242866	1.70149	-0.841619	1.25402	-3.14588	1.69098	-2.43992	-0.042374	-0.612683	1.47631
73	-4.24683	3.30195	-0.496026	1.04611	-0.58979	-4.01284	-0.232573	-1.18526	11.5148	-12.7318	0.364707	-5.65654	-1.07701	2.31959		0.628435	1.51778	1.15868	1.65015	3.09702	1.28156	3.85133	2.46851	-3.90567	2.64044	-0.067192	0.101951	1.20192	1.0183		-3.20443	-1.62038	0.395398	-0.39399	-0.081278	1.59164	-0.567414	1.38941	-2.73787	1.47119	-2.74005	-0.314068	-0.567653	1.46723
74	-3.7484	4.05049	0.22301	1.62095	0.0819554	-3.24775	0.474058	-0.495902	12.1217	-11.7659	1.13216	-4.89176	-0.370453	2.34584		0.790862	1.5068	1.38749	1.85283	3.20918	1.33166	4.07878	2.54831	-4.05039	2.82208	-0.270521	0.0294075	1.26971	1.03505		-3.10531	-1.40455	0.595728	-0.208745	0.0328961	1.60969	-0.418426	1.5784	-2.36306	1.30963	-3.03708	-0.565781	-0.49805	1.46009
75	-3.25365	4.71515	0.921013	2.15057	0.718111	-2.48988	1.20323	0.183139	12.6152	-10.7593	1.96874	-4.1053	0.32225	2.3542		0.947137	1.5052	1.5997	2.0375	3.29414	1.3929	4.29193	2.61552	-4.18236	2.94587	-0.429436	-0.0535113	1.33038	1.05093		-2.96893	-1.11431	0.826164	-0.0668265	0.113652	1.76567	-0.414523	1.79685	-2.09013	1.20694	-3.28003	-0.802196	-0.418973	1.46943
76	-2.76148	5.29028	1.55195	2.62976	1.31386	-1.78265	1.89266	0.826131	12.9913	-9.72347	2.82075	-3.31363	0.977952	2.34706		1.09345	1.50913	1.8177	2.21316	3.35488	1.4684	4.45725	2.67189	-4.32811	3.01677	-0.579409	-0.132075	1.38025	1.05555		-2.8283	-0.845778	1.09431	0.00387549	0.194052	2.01851	-0.525656	2.01129	-1.96743	1.15012	-3.4203	-1.02314	-0.344871	1.50783
77	-2.27891	5.82549	2.10089	3.07457	1.87217	-1.12755	2.53934	1.43011	13.25	-8.70522	3.63064	-2.54064	1.58925	2.33721		1.2424	1.52764	2.06033	2.385	3.40883	1.55995	4.5979	2.72748	-4.50038	3.04134	-0.752715	-0.209978	1.42398	1.05274		-2.6917	-0.705553	1.36194	-0.0204711	0.276695	2.29089	-0.680454	2.17821	-1.96918	1.12613	-3.43077	-1.21411	-0.289864	1.56628
78	-1.82224	6.35218	2.60863	3.50525	2.3729	-0.483817	3.153	2.02035	13.399	-7.76657	4.39301	-1.81789	2.15948	2.33081		1.40842	1.58176	2.32177	2.55386	3.48906	1.64677	4.70807	2.78783	-4.6861	3.02911	-0.940549	-0.299574	1.4667	1.04302		-2.56553	-0.717717	1.59138	-0.159592	0.362128	2.49798	-0.758576	2.2524	-2.01358	1.10212	-3.34212	-1.34105	-0.257679	1.61601
79	-1.38972	6.84329	3.09838	3.93085	2.81127	0.134983	3.72303	2.61838	13.4312	-6.91528	5.12154	-1.17457	2.68611	2.324		1.59084	1.67622	2.58472	2.71917	3.61264	1.73531	4.80271	2.84181	-4.89088	3.00541	-1.12306	-0.397946	1.51308	1.03059		-2.46095	-0.798043	1.79218	-0.408752	0.448112	2.61782	-0.659818	2.20088	-2.06382	1.04414	-3.2033	-1.39681	-0.240697	1.63832
80	-1.00473	7.24651	3.53692	4.34796	3.20856	0.681755	4.20551	3.22087	13.3169	-6.10192	5.80931	-0.636427	3.1526	2.31396		1.80054	1.78911	2.83244	2.8676	3.75582	1.83475	4.8633	2.88072	-5.11033	2.96939	-1.2857	-0.504199	1.55779	1.00804		-2.39226	-0.843255	1.98335	-0.731816	0.548801	2.673	-0.414906	2.03551	-2.15095	0.958476	-3.03487	-1.39013	-0.229921	1.64482
81	-0.584093	7.54812	3.88365	4.7489	3.57398	1.14461	4.55144	3.81047	13.0267	-5.31859	6.42389	-0.211683	3.54979	2.27684		1.98176	1.87776	3.0503	2.98432	3.8816	1.92581	4.95084	2.92184	-5.2946	2.90278	-1.41917	-0.612842	1.59587	1.00121		-2.32895	-0.819715	2.1413	-1.08215	0.684197	2.68132	0.00501143	1.81745	-2.32494	0.858934	-2.82463	-1.33206	-0.210353	1.64366
82	-0.194998	7.76504	4.13898	5.13181	3.91092	1.53095	4.83505	4.36672	12.634	-4.62155	6.93977	0.112117	3.87907	2.23541		2.16393	1.90276	3.22709	3.07058	3.97936	2.00308	4.97883	2.99402	-5.31179	2.78609	-1.53709	-0.704093	1.6294	0.988403		-2.26411	-0.729658	2.20323	-1.41099	0.888194	2.66065	0.529968	1.6113	-2.47324	0.777803	-2.54826	-1.23242	-0.165627	1.64801
83	0.151319	7.91097	4.32003	5.48775	4.20903	1.87631	4.96065	4.89101	12.1722	-4.03078	7.35501	0.342136	4.13713	2.18764		2.3476	1.85514	3.36544	3.14216	4.06065	2.07249	4.99396	3.10379	-5.15164	2.62935	-1.65088	-0.750036	1.66817	0.98433		-2.17666	-0.575721	2.17254	-1.66421	1.17983	2.61525	1.09055	1.44461	-2.69278	0.756679	-2.20158	-1.09275	-0.0953532	1.65754
84	0.459365	7.98084	4.42411	5.80088	4.45385	2.19763	4.9174	5.39965	11.6139	-3.53693	7.67822	0.470877	4.32165	2.13339		2.53614	1.74923	3.47526	3.21576	4.12957	2.13876	5.013	3.22418	-4.8934	2.45951	-1.74841	-0.737559	1.7135	0.993579		-2.05309	-0.365026	2.12866	-1.79359	1.53797	2.57218	1.5978	1.31585	-3.16439	0.815605	-1.82122	-0.904523	-0.0111477	1.67
85	0.726433	7.95802	4.44026	6.06342	4.62017	2.44937	4.76345	5.8856	10.9728	-3.17618	7.89893	0.502852	4.42543	2.08421		2.72694	1.6007	3.55914	3.29493	4.17018	2.18694	4.9876	3.31313	-4.58577	2.27823	-1.80917	-0.680054	1.75357	1.0055		-1.86183	-0.119217	2.12905	-1.77045	1.93446	2.59462	2.03634	1.23433	-3.85399	0.95982	-1.46028	-0.666791	0.0963384	1.67789
86	0.94204	7.831	4.36663	6.269	4.68844	2.59832	4.52333	6.30631	10.2687	-2.98724	8.001	0.463784	4.43928	2.04714		2.89592	1.41459	3.62159	3.36475	4.15797	2.20647	4.8866	3.3472	-4.25353	2.1069	-1.83303	-0.596904	1.77654	1.01521		-1.56781	0.140695	2.18271	-1.58408	2.35604	2.71964	2.40546	1.25003	-4.65214	1.15585	-1.13399	-0.403251	0.239097	1.66737
87	1.0972	7.60935	4.21967	6.39289	4.67862	2.66237	4.14768	6.6129	9.51835	-2.96517	7.99769	0.374231	4.36215	2.02032		3.0198	1.18562	3.66902	3.41258	4.0894	2.19905	4.69766	3.33589	-3.9047	2.00556	-1.83887	-0.492034	1.78158	1.02529		-1.17255	0.40573	2.26679	-1.25159	2.77901	2.9679	2.59263	1.43718	-5.44899	1.33361	-0.858246	-0.134575	0.409741	1.62019
88	1.18008	7.30444	4.02874	6.4025	4.60995	2.68258	3.70396	6.78749	8.77681	-3.07468	7.91159	0.23603	4.21246	1.99526		3.08568	0.912844	3.71134	3.43711	3.98361	2.16388	4.43623	3.30315	-3.54707	2.01672	-1.82571	-0.355049	1.77689	1.04572		-0.724725	0.654217	2.3412	-0.822419	3.16102	3.3318	2.65348	1.83567	-6.08736	1.44797	-0.671698	0.138747	0.604825	1.55324
89	1.17452	6.9157	3.80798	6.27873	4.47193	2.6663	3.20322	6.84212	8.12009	-3.29564	7.75515	0.04653	3.99889	1.96903		3.08949	0.601418	3.76307	3.43477	3.86888	2.10567	4.13315	3.26799	-3.19441	2.15304	-1.78326	-0.171336	1.77237	1.08596		-0.292789	0.845377	2.39777	-0.359363	3.45528	3.73776	2.56038	2.40792	-6.39131	1.50519	-0.580954	0.421287	0.808879	1.48906
90	1.06008	6.44198	3.54992	6.02276	4.24158	2.56108	2.68801	6.7833	7.56394	-3.62588	7.52657	-0.180749	3.71938	1.94519		3.03223	0.253533	3.8233	3.39896	3.7608	2.02231	3.84023	3.24063	-2.87955	2.39432	-1.72219	0.0521028	1.76806	1.15274		0.079956	0.950889	2.42861	0.0799564	3.63866	4.09949	2.36057	3.06062	-6.30041	1.5168	-0.554097	0.709013	1.00584	1.45535
91	0.832114	5.89433	3.24095	5.65389	3.89552	2.31327	2.20476	6.60222	7.07118	-4.0502	7.22081	-0.435718	3.37026	1.92203		2.91841	-0.112903	3.88385	3.32252	3.64965	1.90722	3.60074	3.20453	-2.61416	2.71779	-1.69764	0.28856	1.75571	1.23847		0.373587	0.972102	2.43473	0.446228	3.71836	4.3525	2.19209	3.68617	-5.91335	1.4509	-0.540426	0.998864	1.18098	1.46118
92	0.506542	5.30549	2.86038	5.20658	3.44712	1.9288	1.75913	6.28795	6.62054	-4.52302	6.86071	-0.724257	2.96133	1.89592		2.75599	-0.475769	3.93533	3.18044	3.52461	1.75511	3.39648	3.12502	-2.37105	3.09752	-1.72878	0.511835	1.72556	1.32588		0.580191	0.930655	2.42533	0.701435	3.72218	4.47139	2.15021	4.202	-5.39851	1.28391	-0.512671	1.28983	1.3205	1.48765
93	0.110977	4.71295	2.40299	4.70388	2.94894	1.45132	1.30835	5.83464	6.19896	-4.98729	6.48401	-1.06925	2.50837	1.86426		2.55306	-0.829743	3.97069	2.96184	3.36813	1.56539	3.24898	2.97676	-2.11834	3.47369	-1.76862	0.717615	1.67662	1.40878		0.699277	0.854546	2.39923	0.831418	3.69561	4.46741	2.20946	4.56747	-4.90568	1.05902	-0.465039	1.55659	1.41411	1.51633
94	-0.332409	4.11908	1.89364	4.15605	2.41675	0.909056	0.807817	5.25165	5.78127	-5.39952	6.08719	-1.48242	2.01735	1.82522		2.31992	-1.16511	3.97628	2.69968	3.18703	1.34439	3.11601	2.75185	-1.84571	3.80126	-1.79828	0.947088	1.6112	1.48086		0.737752	0.73852	2.34212	0.87523	3.65184	4.35348	2.29147	4.77086	-4.50088	0.810334	-0.384648	1.76795	1.4545	1.53413
95	-0.805359	3.50885	1.34633	3.56418	1.8372	0.300692	0.251031	4.57098	5.35654	-5.75165	5.63656	-1.95875	1.48805	1.78008		2.07013	-1.4539	3.93558	2.4368	3.00297	1.09947	2.97459	2.45802	-1.55723	4.0547	-1.81682	1.21523	1.53496	1.53354		0.719909	0.580406	2.23971	0.884444	3.57333	4.14268	2.31964	4.82774	-4.16357	0.596969	-0.275047	1.9223	1.44738	1.53172
96	-1.28602	2.89605	0.746719	2.93253	1.17527	-0.381521	-0.370999	3.83165	4.93096	-6.11836	5.1119	-2.46965	0.916544	1.73778		1.82168	-1.69095	3.84158	2.19489	2.80502	0.845549	2.82851	2.11557	-1.28144	4.25291	-1.81439	1.50288	1.45182	1.56418		0.671376	0.405546	2.10737	0.883634	3.52332	3.85672	2.26438	4.76691	-3.80934	0.47688	-0.151023	2.02537	1.41843	1.51206
97	-1.75729	2.30575	0.084448	2.2698	0.539899	-1.10861	-1.0334	3.06568	4.49327	-6.54473	4.53635	-2.97924	0.32266	1.70174		1.59089	-1.89656	3.70169	1.98615	2.5825	0.603937	2.63142	1.75036	-1.01342	4.45284	-1.78685	1.79237	1.36628	1.57454		0.61997	0.22543	1.97975	0.886589	3.41484	3.51664	2.12083	4.609	-3.39334	0.407884	-0.050965	2.08977	1.36887	1.4655
98	-2.21903	1.74385	-0.625821	1.57767	-0.115744	-1.81161	-1.71873	2.29422	4.01961	-7.01074	3.93512	-3.47375	-0.283746	1.66819		1.38406	-2.08126	3.52934	1.82495	2.31711	0.387282	2.38078	1.37944	-0.709704	4.66804	-1.72101	2.06563	1.28539	1.56774		0.601432	0.053073	1.87918	0.897204	3.28501	3.15326	1.91308	4.38061	-2.93022	0.31404	-0.002487	2.11696	1.3051	1.39777
99	-2.67928	1.1953	-1.35757	0.859252	-0.83374	-2.44563	-2.36265	1.52312	3.49248	-7.51743	3.30443	-3.97603	-0.899814	1.62457		1.19609	-2.23915	3.33144	1.7084	2.02153	0.208527	2.07301	1.01747	-0.358054	4.87594	-1.58739	2.29708	1.21207	1.54405		0.627383	-0.0928187	1.80406	0.872405	3.10275	2.79523	1.67427	4.11833	-2.43611	0.145508	0.007675	2.09273	1.22595	1.31648
100	-3.15605	0.645094	-2.0964	0.145548	-1.62897	-3.02957	-2.9204	0.739358	2.90848	-8.03496	2.64672	-4.50351	-1.52372	1.57063		1.02697	-2.35093	3.13356	1.63354	1.74125	0.0836483	1.76983	0.699571	0.0230475	5.07705	-1.38717	2.46128	1.1593	1.51023		0.676974	-0.19558	1.72778	0.758878	2.83034	2.47567	1.36496	3.85017	-1.97496	-0.123244	-0.008212	2.02568	1.11737	1.23185
	Hip angle x															Hip angle y
Percentage gait cycle	P1	P2	P3	P4	P5	P6	P7	P8	P9	P10	P11	P12	Mean	SD		P1	P2	P3	P4	P5	P6	P7	P8	P9	P10	P11	P12	Mean	SD
0	24.4491	18.8368	18.4962	21.255	19.2285	22.054	24.6308	17.9353	12.0521	30.1103	15.5923	24.6965	20.7781	4.61078		7.11067	4.34793	6.4619	6.31701	6.87114	4.45397	6.70667	5.66033	4.18129	1.58233	5.41093	2.06578	5.09749	1.75392
1	24.3936	18.8072	18.6109	21.3198	19.3531	22.0087	24.1536	17.9512	11.9992	30.1467	15.5715	24.7097	20.7521	2.368		7.11618	4.31571	6.53634	6.35732	6.74363	4.49509	6.71545	5.63902	4.07503	1.68146	5.25373	2.22246	5.09595	0.997315
2	24.437	18.7333	18.7977	21.4291	19.5378	21.9946	23.6588	18.1053	12.0144	30.1853	15.5741	24.7353	20.7669	2.24576		7.18286	4.37514	6.61194	6.44832	6.7102	4.58056	6.72595	5.66633	4.08445	1.8358	5.12452	2.47459	5.15172	0.984945
3	24.5206	18.6399	18.9336	21.5047	19.6241	21.9308	23.1103	18.2239	12.0137	30.2132	15.5631	24.734	20.751	2.15416		7.3365	4.53572	6.74986	6.5801	6.84311	4.79124	6.79727	5.8177	4.32119	1.9913	5.11902	2.78768	5.30589	0.962197
4	24.5459	18.5252	18.8896	21.4978	19.4744	21.7551	22.5279	18.2007	11.8753	30.2158	15.4669	24.6673	20.6368	2.11049		7.55196	4.78043	7.02852	6.73967	7.14411	5.14537	6.88636	6.11567	4.80246	2.20624	5.29777	3.16129	5.57165	0.928776
5	24.4609	18.3386	18.6345	21.3889	19.0541	21.4526	21.9012	18.0619	11.5638	30.2149	15.2501	24.5214	20.4036	2.10575		7.79929	5.06767	7.40612	6.91457	7.4838	5.56258	6.92089	6.49767	5.36249	2.60571	5.59388	3.66505	5.90664	0.895476
6	24.2794	18.0456	18.2023	21.1594	18.422	21.0464	21.2251	17.8604	11.1437	30.2703	14.9632	24.2835	20.0751	2.13205		8.03406	5.33663	7.75864	7.10038	7.74865	5.92531	6.9308	6.84773	5.78798	3.20518	5.88388	4.35322	6.2427	0.876962
7	24.0151	17.6498	17.6307	20.7891	17.6566	20.5676	20.5061	17.5838	10.6176	30.3048	14.6067	23.9208	19.6541	2.18424		8.22431	5.58558	7.99518	7.30118	7.93031	6.1943	6.89961	7.09132	6.06729	3.93776	6.09221	5.18406	6.54192	0.860745
8	23.6434	17.1845	16.9556	20.2741	16.7963	20.054	19.7226	17.1846	9.98009	30.1982	14.1875	23.4214	19.1335	2.24836		8.38358	5.8361	8.12336	7.5021	8.08673	6.39398	6.76579	7.22288	6.32531	4.74388	6.20919	6.02903	6.80183	0.84898
9	23.1221	16.6705	16.2287	19.644	15.8872	19.5248	18.8887	16.6648	9.21806	29.9786	13.7588	22.8171	18.5336	2.30056		8.54478	6.07586	8.1945	7.66064	8.23636	6.53852	6.56465	7.26002	6.59511	5.58338	6.26838	6.78142	7.0253	0.860243
10	22.4562	16.096	15.5057	18.9324	14.9949	18.9549	17.9862	16.0655	8.27446	29.6823	13.3202	22.1328	17.8668	2.32184		8.69801	6.31412	8.24444	7.74609	8.28475	6.63279	6.39191	7.23761	6.79817	6.43617	6.30116	7.42007	7.20877	0.872894
11	21.7484	15.4402	14.7312	18.1422	14.1443	18.3013	16.9507	15.403	7.13188	29.2907	12.8171	21.3892	17.1242	2.33644		8.7909	6.56454	8.23831	7.76368	8.1972	6.68874	6.26572	7.20444	6.82191	7.28321	6.34108	7.96955	7.34411	0.858847
12	21.0676	14.6889	13.9016	17.2602	13.3155	17.5189	15.765	14.6766	5.84214	28.8034	12.1916	20.5993	16.3026	2.36395		8.78996	6.80286	8.13746	7.74622	8.02271	6.73176	6.15064	7.17603	6.7079	8.04331	6.43356	8.45079	7.43277	0.820188
13	20.3741	13.8259	13.0435	16.31	12.4313	16.6271	14.4587	13.8883	4.43563	28.2076	11.4785	19.767	15.404	2.40995		8.70345	7.01532	7.95404	7.71105	7.80991	6.76233	6.06521	7.148	6.5351	8.68348	6.53067	8.86209	7.48172	0.764066
14	19.6109	12.863	12.0938	15.3635	11.386	15.6992	13.0606	13.055	2.90319	27.503	10.6962	18.9073	14.4285	2.49006		8.55841	7.17724	7.71222	7.61302	7.59225	6.75871	6.02703	7.11249	6.31466	9.23177	6.5637	9.18031	7.48682	0.698008
15	18.7506	11.8243	10.9822	14.4235	10.131	14.7667	11.5996	12.2127	1.2794	26.7678	9.80712	17.9873	13.3777	2.60824		8.4273	7.26047	7.45914	7.45219	7.42554	6.70586	6.00647	7.04759	6.07023	9.69171	6.54858	9.41096	7.45884	0.649922
16	17.7889	10.7007	9.72759	13.4293	8.74647	13.8175	10.1297	11.3607	-0.376803	26.0178	8.7924	16.9724	12.2589	2.74297		8.3949	7.28346	7.21626	7.26727	7.31417	6.6048	5.89066	6.93843	5.88373	10.0736	6.54955	9.57061	7.41562	0.664276
17	16.726	9.48393	8.39443	12.3428	7.32499	12.8347	8.69422	10.4699	-2.06056	25.1762	7.65465	15.8661	11.0756	2.86734		8.42756	7.27213	6.96826	7.06352	7.21407	6.46435	5.5645	6.79136	5.84652	10.4035	6.58461	9.67807	7.35654	0.753915
18	15.6054	8.19199	7.04403	11.153	5.92829	11.8104	7.27388	9.51479	-3.78692	24.1645	6.45042	14.7064	9.83801	2.97421		8.3725	7.25489	6.70643	6.8567	7.07893	6.29252	5.24028	6.63643	5.97416	10.702	6.62092	9.74201	7.28981	0.828122
19	14.469	6.85125	5.68292	9.86238	4.60329	10.7364	5.87636	8.48094	-5.52221	22.9743	5.25624	13.5228	8.56614	3.06086		8.17642	7.25816	6.44658	6.70365	6.93781	6.10859	5.12277	6.50888	6.18606	10.9875	6.65188	9.77043	7.23823	0.827035
20	13.2891	5.48274	4.30024	8.51324	3.37088	9.58812	4.55357	7.35803	-7.14238	21.6587	4.06158	12.3291	7.28024	3.11025		7.91794	7.2829	6.26117	6.60791	6.80019	5.94089	5.04218	6.41942	6.38436	11.2544	6.67395	9.75688	7.19519	0.807569
21	12.0538	4.13608	2.95166	7.14971	2.23853	8.3777	3.30856	6.16779	-8.58651	20.3923	2.80581	11.115	6.0092	3.11218		7.7096	7.28171	6.1396	6.5361	6.63249	5.78685	4.80949	6.35885	6.46865	11.3175	6.66884	9.70407	7.11781	0.832155
22	10.8011	2.83158	1.6626	5.80494	1.16117	7.15958	2.17274	4.9448	-9.89815	18.981	1.48355	9.87241	4.74811	3.08301		7.62428	7.24588	6.00056	6.4683	6.46646	5.61797	4.53574	6.3245	6.38833	11.4783	6.63444	9.6407	7.03545	0.892385
23	9.58175	1.55429	0.431842	4.54399	0.0739894	5.97333	1.12524	3.73388	-11.0989	17.4667	0.134983	8.61095	3.511	3.05585		7.59933	7.23556	5.79693	6.37988	6.36752	5.43415	4.38259	6.29922	6.23444	11.6359	6.56595	9.53596	6.95562	0.945475
24	8.39474	0.287038	-0.758705	3.39504	-1.04805	4.81654	0.0823175	2.56542	-12.1175	15.8536	-1.17258	7.36257	2.30504	3.04607		7.52556	7.28718	5.55579	6.26185	6.33742	5.26882	4.31458	6.2536	6.04813	11.8178	6.43637	9.37587	6.87358	0.982505
25	7.21583	-0.980142	-1.94941	2.33826	-2.21374	3.6746	-0.950957	1.43793	-12.9564	14.235	-2.41649	6.14657	1.13175	3.05135		7.43084	7.37861	5.31563	6.12548	6.34717	5.14131	4.18267	6.17889	5.94846	11.9683	6.24758	9.22275	6.79064	1.03822
26	6.06035	-2.23138	-3.11154	1.31464	-3.41405	2.56129	-1.9128	0.340009	-13.669	12.6334	-3.6327	4.93362	-0.0106762	3.06366		7.42511	7.42279	5.11716	6.01939	6.39815	5.03037	3.96942	6.10005	5.97224	12.0595	6.07779	9.12038	6.72603	1.11991
27	4.95838	-3.40268	-4.20402	0.287274	-4.55132	1.46695	-2.79637	-0.735542	-14.2839	11.0422	-4.86835	3.72126	-1.11385	3.06336		7.44904	7.37523	4.97728	5.96611	6.36	4.91127	3.80936	6.05719	6.02518	12.1	5.9709	9.06072	6.67186	1.17289
28	3.86355	-4.46128	-5.22604	-0.744952	-5.55274	0.368134	-3.59521	-1.77513	-14.7532	9.48534	-6.10145	2.58858	-2.1587	3.0226		7.40786	7.27061	4.86544	5.94403	6.17914	4.79871	3.73677	6.02838	6.02071	12.1059	5.90098	8.98616	6.60372	1.1776
29	2.75864	-5.42914	-6.19787	-1.75615	-6.45388	-0.670867	-4.30401	-2.76966	-15.0445	7.99952	-7.29599	1.59628	-3.13063	2.95506		7.32687	7.14204	4.68688	5.9164	5.96902	4.68889	3.67998	5.96532	5.97978	12.0833	5.81805	8.85604	6.50938	1.17467
30	1.70463	-6.28692	-7.11473	-2.74474	-7.27997	-1.59475	-4.88752	-3.73471	-15.2543	6.6177	-8.40174	0.731844	-4.02044	2.88208		7.2609	7.01108	4.39324	5.86845	5.69374	4.54141	3.59557	5.86281	6.02343	12.0482	5.68398	8.7214	6.39202	1.19652
31	0.736188	-7.01947	-7.92409	-3.73785	-8.02659	-2.43252	-5.29851	-4.68462	-15.1555	5.37792	-9.33575	-0.00476	-4.79213	2.80047		7.15346	6.8993	4.06563	5.8203	5.32728	4.36719	3.48619	5.73855	5.81402	11.9441	5.50796	8.60938	6.22778	1.23057
32	-0.17067	-7.63809	-8.56867	-4.718	-8.71466	-3.2059	-5.54982	-5.61893	-15.1867	4.29781	-10.0618	-0.592227	-5.47731	2.70672		6.89383	6.79245	3.80702	5.76706	5.06398	4.21526	3.40395	5.61924	5.89868	11.7646	5.35266	8.50865	6.09061	1.22762
33	-1.03561	-8.16732	-9.03504	-5.64172	-9.27807	-3.88438	-5.71497	-6.52794	-15.125	3.32691	-10.5891	-1.04056	-6.05939	2.59946		6.54776	6.68296	3.61754	5.66553	4.88458	4.09938	3.37307	5.52357	5.94939	11.6212	5.26169	8.40121	5.96899	1.18891
34	-1.82063	-8.61256	-9.36062	-6.4888	-9.70019	-4.45378	-5.86524	-7.40287	-14.9923	2.52568	-10.9913	-1.37672	-6.54494	2.49564		6.26198	6.59358	3.45737	5.50141	4.6266	4.01137	3.36252	5.44214	5.95782	11.5525	5.20563	8.28487	5.85481	1.15585
35	-2.51054	-8.97423	-9.61244	-7.25501	-10.0355	-4.95734	-6.00527	-8.23666	-14.76	1.97146	-11.3064	-1.62034	-6.94186	2.41178		6.01657	6.51925	3.32827	5.30423	4.35907	3.9489	3.356	5.35717	5.91014	11.4832	5.12991	8.18656	5.74161	1.12721
36	-3.11078	-9.25911	-9.81851	-7.92228	-10.3042	-5.41951	-6.08524	-8.99766	-14.8567	1.66188	-11.5179	-1.78761	-7.2848	2.35173		5.80926	6.46013	3.22328	5.12307	4.17122	3.90129	3.37708	5.24945	6.28447	11.3496	5.07746	8.12714	5.67946	1.09816
37	-3.58728	-9.41653	-9.95675	-8.46335	-10.5391	-5.80213	-6.07896	-9.63787	-14.6671	1.49072	-11.6224	-1.88743	-7.51402	2.32216		5.65699	6.43607	3.15914	4.98378	4.02839	3.82335	3.46312	5.11834	6.34676	11.2227	5.10203	8.15305	5.62448	1.07242
38	-3.92292	-9.42828	-10.0045	-8.87055	-10.7263	-6.06897	-6.01666	-10.1299	-14.5324	1.38074	-11.6735	-1.93046	-7.6603	2.31569		5.54948	6.46248	3.1567	4.8545	3.91232	3.67839	3.58594	4.99048	6.53766	11.2274	5.20662	8.29868	5.62172	1.05918
39	-4.13006	-9.37187	-9.9777	-9.17279	-10.8269	-6.22996	-5.9581	-10.4842	-14.5001	1.35452	-11.6871	-1.93628	-7.74338	2.31925		5.50723	6.542	3.20467	4.72007	3.85515	3.54847	3.69212	4.89979	6.80669	11.372	5.32414	8.5123	5.66539	1.06326
40	-4.23369	-9.28895	-9.90261	-9.39498	-10.8508	-6.31424	-5.94505	-10.7352	-14.5317	1.45754	-11.6181	-1.91765	-7.77295	2.32372		5.5867	6.69174	3.26665	4.60598	3.84632	3.53087	3.75633	4.83953	7.02419	11.5843	5.383	8.71333	5.73575	1.09258
41	-4.26218	-9.1519	-9.81089	-9.52664	-10.8406	-6.33954	-5.98492	-10.9117	-14.5759	1.7118	-11.4927	-1.85815	-7.75362	2.32575		5.7904	6.87134	3.30042	4.52213	3.91953	3.56634	3.77231	4.78979	7.19874	11.7949	5.46354	8.87205	5.82179	1.14644
42	-4.23072	-8.97554	-9.73835	-9.59484	-10.8356	-6.32056	-6.06882	-11.0278	-14.6167	2.04365	-11.3587	-1.74541	-7.70579	2.33207		6.02163	7.04362	3.30888	4.47536	4.11808	3.60836	3.74504	4.77613	7.33397	12.0018	5.6087	9.03271	5.92286	1.20631
43	-4.1643	-8.81464	-9.70413	-9.63433	-10.8599	-6.28937	-6.18941	-11.0766	-14.6586	2.37129	-11.2144	-1.61933	-7.65448	2.34165		6.24539	7.21451	3.32154	4.50219	4.33446	3.66346	3.6621	4.81001	7.3449	12.2322	5.70731	9.27143	6.02579	1.27204
44	-4.07758	-8.68698	-9.69872	-9.65671	-10.9085	-6.25888	-6.32068	-11.0484	-14.7147	2.70659	-11.0842	-1.51005	-7.6049	2.35078		6.46582	7.37724	3.35969	4.61451	4.42016	3.67893	3.55246	4.88617	7.1928	12.4602	5.70799	9.54556	6.10512	1.34585
45	-4.03806	-8.61768	-9.72016	-9.66641	-10.976	-6.22896	-6.41323	-10.9585	-14.7873	3.04155	-11.0059	-1.42211	-7.56607	2.35108		6.66422	7.50556	3.40769	4.7621	4.41896	3.64985	3.47051	5.00808	6.96349	12.6825	5.6213	9.78016	6.1612	1.41353
46	-3.9657	-8.62008	-9.75284	-9.66764	-11.0618	-6.21075	-6.42561	-10.8402	-14.8519	3.29913	-11.0132	-1.35897	-7.53913	2.36711		6.91665	7.55982	3.43437	4.87212	4.47781	3.6186	3.42289	5.17207	6.80351	12.9894	5.50329	9.90049	6.22258	1.47297
47	-3.90293	-8.66292	-9.79278	-9.67713	-11.1683	-6.21579	-6.34666	-10.727	-14.8874	3.45279	-11.1233	-1.33269	-7.53202	2.39444		7.12856	7.51207	3.46871	4.92572	4.59526	3.5946	3.41376	5.35139	6.77378	13.2709	5.4264	9.90414	6.28044	1.49876
48	-3.87104	-8.72866	-9.82232	-9.72742	-11.2861	-6.26529	-6.18411	-10.6397	-14.9032	3.49172	-11.3245	-1.33876	-7.54994	2.42798		7.28317	7.39291	3.51457	4.94181	4.72586	3.59717	3.4525	5.50855	6.82879	13.2937	5.38829	9.84911	6.31471	1.49263
49	-3.89691	-8.81794	-9.81375	-9.81133	-11.3544	-6.37142	-5.95303	-10.586	-14.9223	3.49386	-11.5751	-1.36005	-7.5807	2.44971		7.36502	7.26483	3.53821	4.9566	4.84643	3.57607	3.53509	5.61773	6.90224	13.097	5.33171	9.75897	6.31582	1.47389
50	-3.96908	-8.89697	-9.76021	-9.908	-11.3252	-6.51052	-5.65665	-10.5659	-14.9311	3.54952	-11.8067	-1.38097	-7.59681	2.45718		7.37687	7.14891	3.55078	4.97443	4.90771	3.50457	3.61264	5.67564	6.89554	12.8494	5.21811	9.66149	6.28134	1.45446
51	-4.05628	-8.96658	-9.64443	-10.0062	-11.2063	-6.67557	-5.29287	-10.5802	-14.8105	3.59638	-11.9683	-1.4043	-7.58459	2.46219		7.3138	7.0372	3.57458	4.95655	4.90816	3.47478	3.63746	5.69035	6.76349	12.6231	5.08781	9.57015	6.21978	1.42133
52	-4.14021	-9.04197	-9.46472	-10.104	-11.0224	-6.87973	-4.86186	-10.6371	-14.4702	3.5601	-12.0398	-1.41617	-7.54316	2.47914		7.19259	6.91288	3.60817	4.88822	4.86447	3.5248	3.59656	5.66038	6.56956	12.3558	4.98368	9.42542	6.13188	1.36971
53	-4.20567	-9.08201	-9.24915	-10.1843	-10.7919	-7.06466	-4.35014	-10.7396	-13.9239	3.47578	-12.027	-1.3998	-7.46187	2.52607		7.02053	6.76938	3.61354	4.78809	4.77232	3.54002	3.49485	5.57717	6.40433	12.0231	4.89921	9.17947	6.00684	1.32003
54	-4.23117	-9.03621	-9.01841	-10.2063	-10.5145	-7.14091	-3.72758	-10.8708	-13.1367	3.3991	-11.9761	-1.33899	-7.31656	2.61412		6.807	6.62776	3.55556	4.66816	4.68043	3.49395	3.31914	5.43807	6.2757	11.6681	4.8982	8.84562	5.85648	1.28697
55	-4.19575	-8.89461	-8.78649	-10.1182	-10.1609	-7.06991	-3.01842	-11.001	-12.2448	3.30962	-11.8663	-1.21999	-7.10557	2.73092		6.59983	6.51012	3.43904	4.52756	4.59653	3.43515	3.0952	5.26718	6.11137	11.2936	5.01876	8.47886	5.69776	1.2753
56	-4.07462	-8.63924	-8.50982	-9.87628	-9.73616	-6.87848	-2.26229	-11.0916	-11.4094	3.20667	-11.6304	-0.998153	-6.82499	2.85646		6.45859	6.40308	3.29885	4.37668	4.46808	3.40167	2.87511	5.10489	5.86874	10.8449	5.13991	8.06445	5.52541	1.28016
57	-3.8294	-8.24825	-8.1099	-9.4741	-9.26001	-6.59532	-1.47697	-11.0831	-10.597	3.15746	-11.2274	-0.61287	-6.4464	2.97639		6.37708	6.28554	3.18612	4.24389	4.33016	3.38714	2.73001	4.99631	5.54039	10.3004	5.13454	7.56525	5.33974	1.28077
58	-3.44165	-7.7393	-7.58411	-8.94928	-8.69791	-6.21897	-0.668189	-10.9036	-9.76789	3.25821	-10.709	-0.058279	-5.95667	3.07751		6.31965	6.14835	3.10222	4.12591	4.27024	3.38335	2.68494	4.99376	5.17673	9.74542	5.05066	6.97772	5.16491	1.26698
59	-2.92447	-7.16537	-6.97264	-8.32776	-8.01544	-5.76125	0.595092	-10.5252	-8.91481	3.56822	-10.1296	0.599456	-5.33115	3.26196		6.25874	5.96645	3.07553	4.02011	4.31176	3.36982	2.29437	5.09498	4.87133	9.27937	4.90225	6.39163	4.98636	1.30916
60	-2.3136	-6.57115	-6.29795	-7.60668	-7.20504	-5.24336	1.56084	-9.98913	-8.01153	4.04358	-9.46579	1.30794	-4.64932	3.34182		6.18419	5.72712	3.14037	3.94271	4.41768	3.28282	2.34746	5.24258	4.68024	8.79453	4.72851	5.87351	4.86348	1.26526
61	-1.64623	-5.95408	-5.54189	-6.78965	-6.27931	-4.66751	2.69095	-9.34316	-7.01866	4.65152	-8.6666	2.05666	-3.87566	3.43972		6.10383	5.4519	3.2656	3.91905	4.53315	3.13169	2.43795	5.37755	4.60014	8.19767	4.53015	5.36674	4.74295	1.21652
62	-0.956786	-5.25315	-4.65858	-5.8797	-5.28432	-4.00472	3.9561	-8.59941	-5.94928	5.40125	-7.79021	2.83367	-3.01543	3.54761		6.06372	5.17534	3.40016	3.96568	4.65291	3.01751	2.62184	5.46109	4.59765	7.56152	4.40005	4.79724	4.64289	1.15822
63	-0.235994	-4.43101	-3.61919	-4.87691	-4.23945	-3.24749	5.28854	-7.74796	-4.7885	6.28698	-6.92676	3.61763	-2.07668	3.6458		6.06428	4.91915	3.55876	4.06802	4.86381	2.99522	2.9333	5.50133	4.70341	7.03762	4.39504	4.26516	4.60876	1.08391
64	0.575	-3.49451	-2.41996	-3.77741	-3.13216	-2.41605	6.62362	-6.78862	-3.56076	7.27245	-6.10596	4.40648	-1.06816	3.72125		6.00721	4.69083	3.75296	4.18939	5.193	3.0426	3.38029	5.52573	4.94744	6.60706	4.42607	3.92658	4.64076	0.991643
65	1.50737	-2.44995	-1.08897	-2.57631	-1.93397	-1.53477	7.97253	-5.74122	-2.28394	8.30045	-5.31998	5.2218	0.00608596	3.78228		5.86052	4.49581	3.94376	4.32228	5.54941	3.12852	3.85602	5.5266	5.2808	6.18959	4.41837	3.77178	4.69529	0.907233
66	2.52399	-1.28405	0.32059	-1.28949	-0.630274	-0.624578	9.39924	-4.62937	-0.970891	9.15375	-4.49473	6.11321	1.13228	3.84963		5.69454	4.35663	4.11411	4.47197	5.80268	3.25174	4.27176	5.4935	5.64686	6.16691	4.3604	3.60397	4.76959	0.83861
67	3.57045	0.00817643	1.74771	0.0577522	0.724569	0.328027	10.8794	-3.46325	0.359428	10.154	-3.51356	7.09493	2.32897	3.91802		5.63343	4.31967	4.30649	4.65105	5.91423	3.41729	4.65659	5.43289	6.00639	5.87121	4.24751	3.28897	4.81214	0.771769
68	4.64565	1.40022	3.15541	1.44911	2.06152	1.35679	12.2756	-2.24881	1.71304	11.2342	-2.38712	8.14399	3.56664	3.9507		5.66705	4.38728	4.5459	4.86908	5.99868	3.58326	5.01958	5.36566	6.20976	5.47873	4.14468	2.89149	4.84676	0.719603
69	5.80709	2.88228	4.54017	2.87461	3.34707	2.51442	13.5431	-1.00165	3.07216	12.389	-1.39132	9.26473	4.82013	3.93712		5.69651	4.50911	4.80999	5.09407	6.17733	3.70654	5.33241	5.33219	6.15364	5.06044	4.34021	2.50632	4.89323	0.706833
70	7.06821	4.47777	5.90186	4.31928	4.59718	3.82435	14.7411	0.271368	4.34392	13.6023	-0.306729	10.4759	6.1097	3.89292		5.73811	4.6175	5.07081	5.29807	6.40354	3.81629	5.56941	5.35683	5.99937	4.71943	4.47204	2.15586	4.93477	0.721998
71	8.41695	6.08669	7.23168	5.75695	5.83766	5.24521	15.9414	1.57504	5.4435	14.9026	0.816156	11.7726	7.41887	3.84462		5.81377	4.72505	5.31536	5.49769	6.54949	3.95475	5.7481	5.41484	5.95344	4.4022	4.5845	1.88038	4.98663	0.72205
72	9.80208	7.52594	8.55111	7.15857	7.07538	6.72447	17.178	2.90423	6.42933	16.3067	1.91653	13.1201	8.72437	3.80956		5.89899	4.87513	5.53249	5.70313	6.60517	4.13001	5.94433	5.51019	5.96232	4.09401	4.75302	1.75741	5.06385	0.696672
73	11.13	8.74744	9.88659	8.48592	8.31354	8.23813	18.4019	4.23882	7.37429	17.7815	3.02047	14.4624	10.0067	3.77599		6.01684	5.03991	5.63705	5.89038	6.57302	4.32222	6.16932	5.6171	5.98003	3.80244	4.88143	1.81174	5.14512	0.656689
74	12.4018	9.88424	11.204	9.72946	9.53859	9.74805	19.5102	5.55069	8.24008	19.2163	4.23178	15.7798	11.2529	3.71926		6.16394	5.14724	5.66099	6.03335	6.43003	4.50826	6.38731	5.69308	6.04336	3.57666	4.88417	1.89864	5.20225	0.616094
75	13.6918	11.0455	12.435	10.9143	10.7005	11.1909	20.5046	6.80738	9.0652	20.5629	5.62881	17.062	12.4674	3.64978		6.2443	5.17668	5.71983	6.12848	6.31178	4.68971	6.54426	5.7853	6.08767	3.39097	4.6873	1.94274	5.22575	0.585666
76	15.0252	12.2159	13.5528	12.0537	11.7881	12.5576	21.4351	7.96898	9.8514	21.9411	6.86269	18.2917	13.6287	3.59167		6.22191	5.1262	5.866	6.18221	6.36956	4.8527	6.62539	5.89044	6.10414	3.19368	4.64465	1.97014	5.25392	0.572958
77	16.3505	13.3499	14.5819	13.157	12.8109	13.8384	22.293	9.01911	10.5452	23.4331	8.11632	19.4739	14.7474	3.54566		6.16869	5.01047	6.06252	6.18766	6.53877	5.02067	6.67486	5.96768	6.09399	2.99843	4.64144	1.98347	5.27905	0.584766
78	17.6019	14.4414	15.5487	14.2008	13.8202	15.0203	23.05	10.0235	11.1389	24.9116	9.36078	20.6466	15.8137	3.48685		6.19527	4.91235	6.24024	6.20314	6.71157	5.19196	6.72921	5.99924	6.07699	2.79307	4.64484	1.97285	5.30589	0.613077
79	18.7531	15.4762	16.4421	15.157	14.83	16.1781	23.6624	11.0867	11.6112	26.0952	10.5288	21.839	16.805	3.38021		6.33633	4.90042	6.38667	6.28199	6.92053	5.31353	6.80122	5.97599	6.09383	2.66562	4.67062	1.94913	5.35799	0.652622
80	19.9174	16.4186	17.2395	16.0494	15.7982	17.3623	24.127	12.2386	11.9506	27.0595	11.5884	22.9552	17.7254	3.23282		6.56973	4.97411	6.53659	6.39166	7.16182	5.35503	6.8945	5.94492	6.15814	2.59788	4.73225	1.95485	5.43929	0.704404
81	21.0136	17.2574	17.9305	16.9385	16.6654	18.538	24.5306	13.3993	12.1956	28.0103	12.541	23.8699	18.5742	3.08229		6.77735	5.07224	6.71074	6.46965	7.34334	5.31511	6.98064	5.96207	6.22804	2.55018	4.84724	2.00633	5.52191	0.755158
82	22.101	17.9683	18.4662	17.8517	17.3713	19.666	24.8914	14.4766	12.3305	28.9719	13.4012	24.5936	19.3408	2.968		6.99618	5.14143	6.88478	6.487	7.4589	5.24318	7.03752	6.02779	6.13829	2.54891	4.97856	2.06871	5.58427	0.805121
83	23.1517	18.5448	18.8542	18.7416	17.9329	20.6885	25.1716	15.4157	12.357	29.8116	14.1629	25.1875	20.0017	2.89771		7.18725	5.16888	7.04891	6.4781	7.57336	5.22195	7.07714	6.1446	5.88492	2.58467	5.1078	2.10331	5.63174	0.850708
84	24.0998	19.0128	19.1598	19.5449	18.389	21.5643	25.4102	16.2444	12.2702	30.4254	14.7752	25.6907	20.5489	2.86458		7.35326	5.17563	7.19679	6.47907	7.67208	5.25781	7.10621	6.28714	5.57745	2.60509	5.2508	2.10013	5.67179	0.884782
85	24.8886	19.3719	19.39	20.2215	18.7815	22.3351	25.6564	17.0313	12.0392	30.8499	15.2199	26.0952	20.9901	2.85251		7.53808	5.19459	7.32622	6.48421	7.73322	5.2753	7.11289	6.41991	5.26863	2.56136	5.36382	2.08968	5.69733	0.91654
86	25.5008	19.6109	19.5494	20.7369	19.1057	23.0236	25.8911	17.7691	11.7737	31.1684	15.5265	26.3592	21.3346	2.8534		7.71244	5.2245	7.42673	6.48191	7.76683	5.23349	7.08378	6.50234	4.96516	2.50014	5.41505	2.09529	5.70064	0.951934
87	25.9029	19.7107	19.6374	21.1176	19.2792	23.5784	26.0724	18.409	11.5966	31.4305	15.7015	26.4769	21.5761	2.86249		7.87315	5.24859	7.49205	6.46496	7.76565	5.15449	7.06916	6.497	4.67955	2.46107	5.44888	2.13984	5.6912	0.991653
88	26.0965	19.6903	19.6631	21.4144	19.3591	23.9425	26.1994	18.892	11.5559	31.5428	15.7531	26.4836	21.7161	2.86996		8.01879	5.25261	7.53521	6.43399	7.7687	5.06603	7.09981	6.38762	4.46748	2.40019	5.48588	2.22744	5.67865	1.04114
89	26.1311	19.5867	19.6795	21.6442	19.4668	24.111	26.2933	19.2397	11.6012	31.4536	15.7114	26.3946	21.7761	2.85753		8.10338	5.22988	7.56686	6.39737	7.82128	4.99993	7.12121	6.22608	4.36016	2.27022	5.51718	2.34016	5.66281	1.09093
90	26.0623	19.4349	19.723	21.787	19.5845	24.1327	26.3245	19.5651	11.6604	31.2435	15.6012	26.2044	21.777	2.81244		8.12385	5.1591	7.58514	6.36763	7.89661	4.96614	7.10016	6.11197	4.33012	2.09806	5.56059	2.45455	5.64616	1.13077
91	25.9478	19.2439	19.788	21.8329	19.6451	24.0649	26.2814	19.836	11.7247	30.9978	15.4465	25.9254	21.7279	2.75847		8.09801	5.0563	7.58042	6.37617	7.96611	4.95701	7.06094	6.0554	4.32738	1.95257	5.67619	2.54126	5.63731	1.15638
92	25.8126	19.024	19.8279	21.7975	19.6124	23.9299	26.2324	19.9652	11.7919	30.73	15.2609	25.6039	21.6324	2.73003		8.04962	4.93796	7.5836	6.43426	8.01557	4.95715	7.02931	5.98572	4.33249	1.86783	5.87375	2.58758	5.6379	1.1789
93	25.6331	18.8119	19.8334	21.7175	19.5003	23.716	26.2334	19.9596	11.8707	30.3862	15.0855	25.3116	21.5049	2.72424		8.01497	4.78548	7.61008	6.499	7.99418	4.9496	7.01063	5.88699	4.33383	1.87198	6.02855	2.61194	5.6331	1.20775
94	25.4068	18.6227	19.7342	21.6203	19.3492	23.4184	26.2649	19.8411	11.974	29.9937	14.9968	25.0982	21.36	2.73405		8.00141	4.62344	7.62579	6.53787	7.89949	4.93466	6.98295	5.78368	4.33021	1.9437	6.05171	2.62641	5.61178	1.23394
95	25.1835	18.4507	19.613	21.5168	19.219	23.0694	26.2834	19.6013	12.0801	29.6237	15.0215	24.9687	21.2193	2.74929		7.98466	4.5056	7.68538	6.54933	7.80676	4.9126	6.92031	5.70536	4.33499	2.02845	5.97244	2.62385	5.58581	1.2562
96	25.0027	18.3086	19.4122	21.4122	19.1518	22.7268	26.2739	19.251	12.2026	29.3559	15.1083	24.8877	21.0911	2.77628		7.94624	4.42801	7.7649	6.55037	7.69672	4.8823	6.84769	5.6758	4.36862	2.03995	5.88397	2.58414	5.55573	1.26645
97	24.8582	18.2342	19.2567	21.3224	18.9814	22.4264	26.2417	18.8455	12.387	29.2013	15.1777	24.8081	20.9784	2.81333		7.89891	4.34473	7.77239	6.54977	7.58437	4.84816	6.80219	5.70212	4.37467	1.96415	5.82679	2.47266	5.51174	1.26615
98	24.7457	18.2469	19.1547	21.241	18.7568	22.1763	26.1678	18.4471	12.5914	29.1075	15.197	24.7206	20.8794	2.8417		7.82672	4.23301	7.71506	6.55509	7.43604	4.81264	6.79297	5.75441	4.26772	1.83835	5.78217	2.2963	5.44254	1.2574
99	24.6684	18.3096	19.1209	21.1758	18.5933	21.9906	26.0009	18.1154	12.7287	29.1008	15.211	24.6689	20.807	2.83638		7.71068	4.14219	7.62654	6.57119	7.27813	4.78947	6.82025	5.8105	4.06154	1.71545	5.71373	2.13331	5.36442	1.23556
100	24.6222	18.3703	19.2042	21.1857	18.5831	21.8851	25.727	17.8799	12.8017	29.2046	15.2365	24.6797	20.7817	2.78305		7.61428	4.14397	7.55397	6.60306	7.17086	4.78052	6.86602	5.89589	3.86015	1.67392	5.59912	2.0171	5.3149	1.20335
	Knee angle x
Percentage gait cycle	P1	P2	P3	P4	P5	P6	P7	P8	P9	P10	P11	P12	Mean	SD
0	5.93077	4.31587	3.9209	4.87956	3.54283	4.46045	4.17699	4.35109	2.88713	6.01822	4.20321	5.09405	4.48175	0.863521
1	5.40955	4.17364	4.01078	4.8528	3.64047	4.17617	4.13901	3.75009	2.92017	5.99985	4.08043	5.02693	4.34832	0.548553
2	5.22845	4.09026	4.18793	4.86234	3.77808	4.05247	4.14929	3.62316	2.99398	5.9685	4.1391	5.01039	4.34033	0.503289
3	5.24369	4.08098	4.4533	4.89004	3.94558	4.07377	4.21899	3.77077	3.1301	5.97662	4.29977	5.02043	4.42534	0.469575
4	5.32952	4.12909	4.70685	4.93364	4.0713	4.15709	4.25776	3.99658	3.25445	6.00505	4.38996	5.01171	4.52025	0.45389
5	5.41833	4.17325	4.84379	4.99571	4.10714	4.18631	4.3167	4.18203	3.31908	6.0262	4.37491	5.00801	4.57929	0.460329
6	5.48069	4.17459	4.83506	5.07744	4.06323	4.13909	4.37856	4.30585	3.33999	6.06807	4.34547	5.04557	4.60447	0.482312
7	5.5068	4.12966	4.70879	5.17662	3.97756	4.08312	4.35308	4.36904	3.32431	6.12719	4.33799	5.10225	4.5997	0.515518
8	5.51133	4.06951	4.52438	5.25971	3.86392	4.03741	4.32661	4.37804	3.27189	6.16506	4.34014	5.14405	4.57434	0.553319
9	5.49497	4.02668	4.35339	5.30196	3.72597	4.01777	4.28861	4.35796	3.166	6.21105	4.3223	5.1475	4.53451	0.586489
10	5.43247	4.0037	4.2518	5.32675	3.5958	4.00987	4.16423	4.32823	3.01415	6.3021	4.25591	5.09865	4.48197	0.608544
11	5.37037	3.98273	4.17193	5.32851	3.49367	3.98102	4.06846	4.28848	2.8584	6.39856	4.16498	5.04008	4.42893	0.624108
12	5.34794	3.94867	4.09774	5.26865	3.4535	3.88651	4.01313	4.24167	2.73038	6.47531	4.05669	4.99667	4.37641	0.629632
13	5.3325	3.89636	4.07076	5.14332	3.4542	3.74595	4.00101	4.18634	2.65494	6.50239	3.98082	4.95589	4.32704	0.620164
14	5.28969	3.85094	4.08274	5.04106	3.4301	3.65021	4.01283	4.12895	2.61944	6.45853	3.95298	4.91706	4.28621	0.608677
15	5.21438	3.83941	4.07854	5.01881	3.31737	3.61954	4.02353	4.10244	2.62141	6.38664	3.93132	4.88634	4.25331	0.610554
16	5.11834	3.84433	4.0174	5.05601	3.16433	3.61874	3.9923	4.11842	2.64436	6.29719	3.93015	4.85248	4.22117	0.626507
17	5.0267	3.83604	3.90175	5.12605	3.04933	3.61729	4.06485	4.15111	2.68494	6.17405	3.96503	4.79178	4.19908	0.648191
18	4.95349	3.81661	3.78721	5.18701	2.99339	3.59141	4.07827	4.16651	2.76313	6.03352	3.97588	4.72664	4.17276	0.668014
19	4.90194	3.8062	3.71228	5.19243	3.00406	3.51715	4.06422	4.14998	2.8627	5.89522	4.01532	4.70213	4.15197	0.670095
20	4.8578	3.81619	3.68369	5.16903	3.05544	3.37566	4.02686	4.09648	2.9872	5.78084	4.06151	4.73048	4.13677	0.664032
21	4.81077	3.85962	3.71685	5.13051	3.20377	3.2213	4.15195	4.02139	3.12157	5.83414	4.05172	4.7663	4.15749	0.642017
22	4.76104	3.89911	3.79296	5.04712	3.41831	3.12258	4.24779	3.97011	3.19134	5.82719	4.02369	4.76796	4.17243	0.601125
23	4.74038	3.90186	3.89307	4.95998	3.55053	3.09377	4.3066	3.96815	3.19149	5.82781	4.04118	4.71888	4.18281	0.568729
24	4.77035	3.87915	3.99493	4.92683	3.53339	3.07636	4.35063	3.98931	3.19685	5.84044	4.13309	4.67693	4.19735	0.573044
25	4.79527	3.83848	4.03015	4.94765	3.38861	3.04107	4.41897	4.00631	3.20364	5.89753	4.25669	4.71206	4.21137	0.612292
26	4.81052	3.76499	3.99358	4.97016	3.24004	3.03803	4.44492	4.01818	3.21254	5.97983	4.356	4.79584	4.21872	0.646606
27	4.86715	3.67176	3.93845	4.97417	3.18786	3.03086	4.47355	3.99864	3.2247	6.02868	4.42426	4.86052	4.22338	0.673889
28	4.91547	3.57226	3.88523	4.95861	3.23856	2.96391	4.50042	3.93991	3.21139	6.02535	4.45015	4.88114	4.21187	0.694657
29	4.89141	3.49465	3.87465	4.9446	3.33494	2.8855	4.60622	3.86808	3.16288	6.00323	4.40033	4.85827	4.19373	0.709404
30	4.83396	3.50246	3.93595	4.95225	3.44065	2.86659	4.68809	3.81175	3.09599	5.97546	4.32243	4.83877	4.1887	0.703579
31	4.81927	3.59513	4.00715	4.97723	3.5219	2.90403	4.76802	3.78871	3.05407	5.97951	4.29001	4.87616	4.2151	0.692478
32	4.89131	3.70957	4.07014	5.02388	3.52659	2.95443	4.83003	3.77893	3.07584	6.03515	4.311	4.97685	4.26531	0.699123
33	4.98837	3.79985	4.15336	5.10674	3.56496	3.00741	4.88626	3.76956	3.13643	6.06074	4.36725	5.08463	4.32713	0.713677
34	5.04902	3.8663	4.26072	5.22701	3.66987	3.06769	4.92572	3.74624	3.21061	6.07152	4.42238	5.14921	4.38886	0.722903
35	5.08922	3.90555	4.36188	5.3656	3.77136	3.11089	4.9725	3.70657	3.28301	6.11174	4.48578	5.15627	4.44336	0.742795
36	5.1255	3.89997	4.41965	5.4747	3.86278	3.13597	5.02576	3.6885	3.34246	6.20807	4.53728	5.1294	4.4875	0.764504
37	5.16012	3.88704	4.43654	5.53612	3.92538	3.17314	5.08088	3.70959	3.37754	6.2801	4.52823	5.10512	4.51665	0.774042
38	5.19149	3.89197	4.4259	5.56542	3.96956	3.24914	5.09738	3.7526	3.34811	6.24928	4.45897	5.07317	4.52275	0.763073
39	5.21352	3.86702	4.39882	5.57197	4.02307	3.3531	5.0955	3.80653	3.26768	6.16494	4.37474	5.01722	4.51284	0.740886
40	5.22318	3.77725	4.36857	5.57152	4.08542	3.44875	5.09275	3.85764	3.20556	6.10919	4.26764	4.93119	4.49489	0.725471
41	5.21378	3.67561	4.3307	5.59938	4.11302	3.51221	5.0736	3.89498	3.19582	6.11134	4.07814	4.82232	4.46841	0.724907
42	5.19825	3.59454	4.27388	5.6362	4.10013	3.52489	5.05751	3.91366	3.24815	6.11931	3.84393	4.72193	4.43603	0.737684
43	5.17899	3.51729	4.20626	5.64126	4.07652	3.49076	5.04382	3.91952	3.34232	6.03914	3.68428	4.64396	4.39868	0.753244
44	5.15334	3.44261	4.15051	5.61355	4.073	3.46662	5.0444	3.91935	3.40519	5.88435	3.64339	4.60914	4.36712	0.760698
45	5.12115	3.37743	4.11139	5.57787	4.07277	3.45528	5.05734	3.91013	3.40612	5.76229	3.65957	4.62385	4.3446	0.764417
46	5.08781	3.33547	4.08373	5.54944	4.05418	3.41994	5.0373	3.89179	3.36851	5.70295	3.69801	4.6413	4.32254	0.766777
47	5.0629	3.33433	4.05106	5.52097	4.01768	3.36709	5.01026	3.87141	3.3185	5.65033	3.73563	4.6576	4.29981	0.766656
48	5.04078	3.35445	4.01492	5.47583	3.96054	3.3253	4.97074	3.85783	3.23858	5.547	3.76345	4.66834	4.26815	0.758071
49	5.02576	3.37176	3.98718	5.40627	3.89916	3.32126	4.97494	3.84967	3.15734	5.43771	3.80949	4.64084	4.24011	0.74559
50	5.03021	3.40343	4.01099	5.31517	3.89707	3.37473	5.14142	3.84569	3.2084	5.41455	3.84991	4.58275	4.25619	0.738735
51	5.04035	3.43409	4.2064	5.2387	4.07108	3.46113	5.67762	3.84968	3.62158	5.47513	3.8592	4.53002	4.37208	0.790778
52	5.04293	3.46005	4.7004	5.23495	4.54596	3.5456	6.71203	3.87164	4.53047	5.52652	3.87129	4.54335	4.6321	1.00016
53	5.07373	3.5685	5.51139	5.40702	5.37491	3.65193	8.31488	3.93158	5.91136	5.53292	3.927	4.6787	5.07366	1.43539
54	5.18583	3.90743	6.55966	5.91219	6.53424	3.83479	10.3608	4.06613	7.75151	5.50777	4.03174	4.99254	5.72039	2.02352
55	5.47296	4.6012	7.76823	6.88482	8.01579	4.1624	12.7012	4.32334	9.91462	5.45256	4.27752	5.5449	6.5933	2.66708
56	6.0842	5.75915	9.12885	8.3501	9.82413	4.71797	15.1573	4.77102	12.2798	5.42475	4.85429	6.44047	7.73267	3.27558
57	7.15922	7.43781	10.6922	10.2427	11.9408	5.63467	17.7272	5.52232	14.8349	5.58113	5.90416	7.75604	9.20276	3.80945
58	8.72533	9.5611	12.5196	12.4336	14.3474	7.03383	20.2894	6.72035	17.5276	6.14624	7.37811	9.466	11.0124	4.20573
59	10.7011	11.9639	14.6613	14.8161	17.0017	8.92303	22.9388	8.42661	20.2761	7.23694	9.10669	11.47	13.1269	4.48691
60	12.9602	14.4993	17.1053	17.3355	19.807	11.1728	25.5827	10.5433	23.0245	8.78723	11.0183	13.6816	15.4598	4.66061
61	15.3883	17.11	19.765	19.93	22.6636	13.6111	28.2328	12.9108	25.8019	10.7266	13.1813	16.0672	17.949	4.77152
62	17.8966	19.8052	22.5357	22.5343	25.5246	16.1053	30.8791	15.4137	28.5746	13.0796	15.5609	18.5793	20.5408	4.84892
63	20.4598	22.5685	25.336	25.1289	28.3511	18.6653	33.513	17.9856	31.2863	15.7787	18.0753	21.1512	23.1916	4.89517
64	23.0996	25.3522	28.1492	27.7325	31.1032	21.2649	36.1229	20.5902	33.8573	18.6672	20.6793	23.7636	25.8652	4.9116
65	25.8019	28.1134	30.987	30.3409	33.7925	23.887	38.7327	23.1945	36.299	21.646	23.3261	26.4204	28.5451	4.91535
66	28.5012	30.8373	33.8054	32.9264	36.4459	26.4865	41.3061	25.7686	38.6418	24.5297	26.0106	29.1309	31.1992	4.91567
67	31.134	33.522	36.4547	35.4783	38.9548	29.0387	43.7448	28.31	40.7916	27.4878	28.7665	31.8817	33.7971	4.8794
68	33.735	36.1539	38.7447	38.0166	41.1851	31.5542	45.8556	30.831	42.6495	30.4864	31.5662	34.6185	36.2831	4.73158
69	36.3952	38.7228	40.5805	40.5499	43.0798	34.0592	47.6205	33.3379	44.1871	33.4993	34.1042	37.2837	38.6183	4.45118
70	39.1143	41.2204	42.0194	43.0205	44.6477	36.5676	48.9212	35.8306	45.3763	36.4411	36.607	39.8094	40.798	4.02726
71	41.8351	43.5147	43.2235	45.2903	45.9162	39.0541	49.8126	38.3181	46.1275	39.325	38.9449	42.1475	42.7925	3.50403
72	44.4491	45.4304	44.2772	47.2106	46.9386	41.4814	50.2164	40.8011	46.3626	42.2117	40.9675	44.2482	44.5496	2.88957
73	46.7263	46.9445	45.0995	48.6895	47.7112	43.8291	50.1871	43.2415	46.0436	44.9887	42.6914	45.9989	46.0126	2.23031
74	48.4835	48.1082	45.5539	49.7271	48.0761	45.9929	49.6884	45.561	45.1439	47.2959	44.2306	47.3153	47.0981	1.62245
75	49.7107	48.8318	45.539	50.3483	47.8481	47.7494	48.427	47.606	43.828	48.9349	45.6272	48.1548	47.7171	1.37305
76	50.5298	48.9643	45.0051	50.5592	47.0273	48.9364	46.6534	49.1518	42.1892	50.0702	46.429	48.534	47.8375	1.83073
77	50.9809	48.5225	43.988	50.3643	45.7596	49.5018	44.3756	50.0284	40.1858	50.8578	46.7847	48.4597	47.4841	2.63016
78	50.9584	47.6655	42.6159	49.6971	44.1431	49.5316	41.875	50.2635	37.8493	51.1078	46.7053	47.9491	46.6968	3.42824
79	50.3544	46.4677	41.0193	48.4829	42.1417	49.1951	39.3849	50.053	35.2431	50.3722	46.1615	47.0731	45.4957	4.11297
80	49.1953	44.8685	39.3162	46.8098	39.5916	48.5205	36.7418	49.5497	32.4872	48.7449	45.189	45.8057	43.9017	4.74455
81	47.6168	42.8238	37.484	44.8396	36.5644	47.3831	33.9512	48.7309	29.7031	46.674	43.9045	44.1062	41.9818	5.33687
82	45.7488	40.3939	35.3427	42.6827	33.4764	45.6831	31.0984	47.4623	26.9056	44.3281	42.3512	41.9974	39.7892	5.82477
83	43.6071	37.7346	32.8996	40.3252	30.6416	43.4727	28.1941	45.6263	24.1243	41.6161	40.5218	39.5818	37.3621	6.13455
84	41.1894	35.0018	30.2891	37.7438	27.9727	40.9041	25.2	43.2881	21.3542	38.4884	38.4643	36.9189	34.7346	6.29173
85	38.5807	32.2734	27.5683	35.0035	25.2504	38.1763	22.1406	40.6527	18.5276	35.0818	36.1744	34.1066	31.9614	6.38515
86	35.9189	29.5742	24.8068	32.2136	22.4978	35.4515	19.0256	37.8834	15.7242	31.5966	33.6235	31.2172	29.1278	6.46923
87	33.2243	26.9072	22.1201	29.3544	19.4529	32.7553	15.8232	35.0732	13.1086	28.0824	30.8803	28.2859	26.2556	6.59621
88	30.4708	24.2966	19.6468	26.5693	16.7956	30.0778	12.5512	32.2337	10.9337	24.5456	28.0474	25.4305	23.4666	6.66307
89	27.6695	21.7253	17.5245	23.7369	14.5467	27.4185	9.62936	29.4083	9.26977	21.0746	25.2414	22.7733	20.8348	6.57398
90	24.8571	19.1746	15.8181	20.8385	12.4618	24.7879	7.2763	26.7261	7.94671	17.8376	22.5026	20.3131	18.3784	6.33666
91	22.0687	16.6516	14.4414	17.931	10.0252	22.1633	5.71657	24.1758	6.7542	14.9836	19.8983	17.9281	16.0615	5.98273
92	19.2892	14.2118	13.1716	15.1008	8.26987	19.5379	4.69178	21.6025	5.5815	12.3224	17.5091	15.6412	13.9108	5.43122
93	16.4827	11.9618	11.8663	12.4708	6.87849	16.9116	4.08673	18.9258	4.50152	9.77036	15.4797	13.5738	11.9091	4.73907
94	13.6937	9.95647	10.4511	10.1317	5.72295	14.289	3.81379	16.0839	3.63476	7.62147	13.8343	11.7171	10.0792	3.93212
95	11.0706	8.16033	9.05888	8.13785	4.78397	11.7049	3.68423	13.1079	2.98296	6.08965	12.52	10.0166	8.44315	3.06811
96	8.82753	6.5794	7.67752	6.56591	4.14658	9.21966	3.61446	10.1765	2.61447	5.05666	11.4568	8.52772	7.0386	2.19954
97	7.11776	5.32393	6.50299	5.50062	3.84766	6.96399	3.60399	7.53489	2.681	4.45046	10.4762	7.31761	5.94342	1.39399
98	5.94064	4.48789	5.59734	4.88747	3.81085	5.15082	3.65132	5.40953	2.87062	4.16219	9.47106	6.37652	5.15135	0.774473
99	5.2078	4.0364	4.99231	4.538	3.92924	3.96108	3.71002	3.95685	3.02374	4.01427	8.50197	5.6847	4.6297	0.51806
100	4.80719	3.85203	4.65599	4.31389	4.10342	3.39268	3.83373	3.14593	3.08741	4.10183	7.65116	5.24451	4.34915	0.54055
	Ankle angle x
Percentage gait cycle	P1	P2	P3	P4	P5	P6	P7	P8	P9	P10	P11	P12	Mean	SD
0	5.33247	4.55318	2.87265	7.82298	5.15357	0.192516	4.56602	0.348549	-3.70723	7.01405	3.93959	3.30918	3.44979	3.06571
1	4.35151	3.56871	1.58678	6.44885	4.02982	-0.567619	3.91747	-1.0967	-5.57287	6.07654	2.86262	2.03043	2.30296	2.42557
2	3.35842	2.52322	0.0315212	4.65052	2.56002	-1.32441	3.10026	-2.54921	-7.37134	4.47372	1.63868	0.279543	0.947578	2.36182
3	2.58502	1.71959	-1.36537	2.59494	1.13533	-1.88133	2.33909	-3.59462	-8.36854	2.53404	0.80305	-1.56845	-0.255604	2.23323
4	2.03648	1.26735	-2.35215	0.427063	0.0141058	-2.23095	1.66791	-4.17892	-8.59063	0.800618	0.404084	-3.15905	-1.15784	2.10027
5	1.60501	1.06271	-2.89697	-1.67763	-0.701469	-2.43441	1.11893	-4.49459	-8.46632	-0.396188	0.216467	-4.25777	-1.77685	2.05929
6	1.23662	0.949823	-3.11705	-3.44975	-1.01776	-2.48942	0.732739	-4.66167	-8.29793	-1.03517	0.103321	-4.80738	-2.15447	2.12414
7	0.909986	0.846546	-3.15702	-4.66182	-1.05816	-2.39011	0.434504	-4.69223	-8.13769	-1.21165	0.026081	-4.97161	-2.3386	2.1962
8	0.588016	0.745335	-3.08934	-5.28162	-0.977909	-2.22675	0.149377	-4.59909	-7.92943	-1.15407	-0.00949	-4.95216	-2.39476	2.19225
9	0.25733	0.6553	-2.92342	-5.44759	-0.860655	-2.02887	-0.0922881	-4.41956	-7.63364	-1.03325	0.002744	-4.84475	-2.36405	2.10698
10	-0.0549114	0.577656	-2.64655	-5.33735	-0.723271	-1.79787	-0.232906	-4.18276	-7.22639	-0.892013	0.074711	-4.67388	-2.25963	1.9755
11	-0.305809	0.515602	-2.26371	-5.04938	-0.570915	-1.53603	-0.195436	-3.88911	-6.73004	-0.695983	0.26096	-4.42374	-2.07363	1.82807
12	-0.470037	0.47086	-1.82916	-4.6151	-0.399891	-1.24286	-0.00569048	-3.52755	-6.17835	-0.392615	0.557077	-4.08787	-1.8101	1.67181
13	-0.53416	0.436069	-1.40227	-4.10711	-0.197834	-0.90751	0.220423	-3.0948	-5.57438	0.0157183	0.911519	-3.68437	-1.49323	1.51286
14	-0.484	0.399146	-1.01874	-3.61391	0.0449722	-0.510127	0.400818	-2.60016	-4.9793	0.498299	1.28872	-3.23511	-1.15078	1.36307
15	-0.373096	0.353884	-0.681859	-3.19453	0.314551	-0.0755967	0.550521	-2.06392	-4.45448	1.02264	1.68167	-2.74955	-0.805815	1.23798
16	-0.252789	0.301615	-0.382227	-2.86974	0.610547	0.356683	0.742589	-1.5062	-4.00474	1.55946	2.11293	-2.25711	-0.465749	1.15822
17	-0.105523	0.250581	-0.113848	-2.61011	0.952558	0.756579	1.01217	-0.949226	-3.58397	2.0972	2.57645	-1.788	-0.125428	1.13046
18	0.0713171	0.213775	0.128721	-2.3681	1.32382	1.10595	1.26088	-0.409887	-3.14863	2.64518	2.99796	-1.33772	0.20694	1.12854
19	0.267607	0.199992	0.371517	-2.10079	1.68908	1.39846	1.47937	0.0983271	-2.69712	3.20916	3.41369	-0.902682	0.535551	1.13037
20	0.459171	0.218186	0.678158	-1.76965	2.02927	1.63839	1.65726	0.565671	-2.21065	3.80823	3.84033	-0.494752	0.868301	1.11634
21	0.634091	0.274188	1.04423	-1.38378	2.42303	1.85547	1.87234	1.00163	-1.68013	4.43367	4.24471	-0.130973	1.21571	1.1098
22	0.808397	0.361287	1.43034	-0.989323	2.87779	2.07595	2.06289	1.4348	-1.16426	5.01788	4.63244	0.179802	1.56067	1.12129
23	0.987137	0.477315	1.8117	-0.592264	3.26124	2.297	2.21615	1.87496	-0.713347	5.51967	5.03012	0.452663	1.8852	1.12697
24	1.17046	0.63294	2.16712	-0.162403	3.51239	2.49315	2.37942	2.30908	-0.321254	5.93793	5.43334	0.745541	2.19148	1.104
25	1.35895	0.831237	2.45586	0.310193	3.71866	2.69394	2.51227	2.72568	0.076795	6.28623	5.80427	1.10792	2.49017	1.06175
26	1.59267	1.05531	2.67053	0.806302	4.00465	2.93597	2.63412	3.12008	0.537176	6.57754	6.11687	1.52793	2.79826	1.0302
27	1.88973	1.28191	2.87638	1.31	4.29104	3.18127	2.7284	3.48102	1.0322	6.8277	6.41431	1.93966	3.10447	0.99783
28	2.19503	1.50208	3.11399	1.80515	4.48672	3.41261	2.81257	3.79599	1.47791	7.05354	6.71328	2.27641	3.38711	0.954321
29	2.45516	1.73559	3.3872	2.28083	4.65511	3.63324	2.94295	4.06941	1.87394	7.27486	6.97432	2.54346	3.65217	0.913917
30	2.64545	2.00199	3.67748	2.7552	4.90377	3.85722	3.08918	4.32377	2.27275	7.4895	7.20609	2.80659	3.91908	0.896976
31	2.79745	2.29455	3.94264	3.25666	5.20186	4.09824	3.23925	4.57865	2.68919	7.69216	7.43296	3.10269	4.19386	0.897166
32	3.00358	2.58638	4.17443	3.7919	5.44907	4.34576	3.37481	4.8333	3.1113	7.87076	7.66008	3.43314	4.46954	0.89059
33	3.28357	2.86075	4.37681	4.34573	5.64755	4.59943	3.4899	5.0924	3.52794	8.03437	7.88552	3.77282	4.74307	0.883201
34	3.54486	3.12118	4.54473	4.89851	5.83663	4.86971	3.57629	5.34751	3.93296	8.19011	8.10892	4.09891	5.00586	0.898646
35	3.77568	3.38422	4.70161	5.43442	6.00797	5.14835	3.6581	5.60001	4.32092	8.31203	8.33113	4.39607	5.25588	0.930781
36	4.02735	3.64451	4.87476	5.93037	6.15917	5.42748	3.73914	5.86955	4.70805	8.39446	8.54442	4.66469	5.49866	0.969763
37	4.28953	3.8874	5.05341	6.38677	6.30228	5.68979	3.84664	6.15068	5.10283	8.45761	8.73963	4.91529	5.73515	1.0107
38	4.52856	4.1133	5.22003	6.81078	6.44791	5.93506	3.95745	6.41245	5.48741	8.53057	8.93252	5.15897	5.96125	1.05604
39	4.72408	4.34092	5.37813	7.21288	6.60303	6.17342	4.08008	6.64849	5.86652	8.62833	9.12608	5.39196	6.18116	1.1029
40	4.88219	4.57531	5.52891	7.61405	6.77048	6.41003	4.2124	6.86681	6.24108	8.74047	9.30415	5.61012	6.39633	1.15394
41	5.02878	4.8123	5.67866	8.03781	6.95096	6.648	4.34285	7.07999	6.60209	8.84572	9.45784	5.817	6.6085	1.21473
42	5.18709	5.05303	5.83002	8.48891	7.14812	6.87671	4.45919	7.30333	6.95973	8.93713	9.60888	6.01962	6.82265	1.28708
43	5.36697	5.30249	5.98834	8.95601	7.36174	7.0871	4.57052	7.54508	7.34208	8.99378	9.77712	6.21975	7.04258	1.36519
44	5.56062	5.55752	6.16172	9.43842	7.58328	7.297	4.67554	7.80267	7.73662	9.02867	9.9743	6.43506	7.27095	1.44977
45	5.76248	5.81817	6.35824	9.9456	7.79441	7.50491	4.7733	8.06771	8.1165	9.08348	10.1836	6.67356	7.50683	1.54113
46	5.97425	6.08888	6.57393	10.4885	7.98593	7.70241	4.85041	8.3379	8.48307	9.16679	10.3823	6.92005	7.7462	1.64348
47	6.19476	6.3794	6.80083	11.0661	8.15906	7.89665	4.91575	8.61328	8.86172	9.2548	10.5766	7.19057	7.99246	1.75623
48	6.42171	6.6905	7.03385	11.6488	8.31794	8.0928	4.96475	8.89332	9.26393	9.33799	10.7885	7.4801	8.24451	1.87433
49	6.64389	7.01909	7.27034	12.1941	8.46858	8.29078	4.97431	9.16873	9.69745	9.4373	11.0355	7.7602	8.49669	1.99213
50	6.85164	7.35994	7.50915	12.6749	8.62402	8.48003	4.92212	9.42459	10.172	9.58891	11.2889	8.03918	8.74462	2.10716
51	7.04692	7.69441	7.75098	13.098	8.78384	8.63977	4.84219	9.63518	10.7081	9.79779	11.5242	8.34937	8.98923	2.21355
52	7.23302	7.98916	7.97794	13.4811	8.90112	8.75743	4.71127	9.76458	11.3335	10.0142	11.7573	8.71967	9.22002	2.3197
53	7.41283	8.2182	8.13809	13.8419	8.8862	8.83329	4.54708	9.77631	11.9954	10.2043	12.0148	9.14687	9.41794	2.42645
54	7.5654	8.3818	8.18408	14.1986	8.66884	8.86901	4.35905	9.64172	12.5603	10.3635	12.3078	9.61179	9.55933	2.54068
55	7.66436	8.49459	8.11184	14.5315	8.23899	8.87894	4.19037	9.34651	12.9343	10.4889	12.6378	10.12	9.63651	2.65669
56	7.70949	8.57749	7.92846	14.7416	7.62764	8.88773	4.04133	8.90044	13.0872	10.5927	12.9903	10.6856	9.6475	2.75782
57	7.7242	8.6322	7.63103	14.7086	6.88116	8.8901	3.92619	8.34851	12.9952	10.6808	13.3313	11.2443	9.58281	2.816
58	7.69941	8.63383	7.24643	14.3386	6.06614	8.85464	3.83539	7.76028	12.6648	10.7429	13.6051	11.6842	9.42765	2.80817
59	7.60918	8.57145	6.85902	13.586	5.29556	8.74936	3.78835	7.19466	12.1519	10.7415	13.7248	11.9266	9.1832	2.70551
60	7.44684	8.46488	6.54209	12.4553	4.6632	8.53222	3.73211	6.68601	11.5765	10.6556	13.6611	11.9355	8.86261	2.50264
61	7.24975	8.34219	6.31566	10.9907	4.21298	8.19971	3.75361	6.26617	11.1057	10.499	13.4591	11.7136	8.50901	2.19334
62	7.07059	8.2149	6.17409	9.29138	3.99236	7.77439	3.88799	5.95732	10.8297	10.3028	13.1313	11.2931	8.16	1.80892
63	6.94023	8.08574	6.09477	7.5393	4.00927	7.38734	4.16236	5.76672	10.7132	10.0642	12.698	10.7424	7.85029	1.43348
64	6.88553	7.96773	6.05011	5.99981	4.23518	7.06187	4.46365	5.70465	10.6681	9.782	12.2122	10.147	7.59815	1.19014
65	6.89445	7.8811	6.02466	4.97003	4.61667	6.81595	4.73525	5.77763	10.6681	9.46413	11.7137	9.58691	7.42905	1.09649
66	6.92523	7.83696	6.00972	4.69848	5.0768	6.6711	4.93295	5.95792	10.7464	9.11424	11.2041	9.10853	7.35687	1.02263
67	6.97315	7.82586	6.01849	5.27562	5.53569	6.64783	5.08382	6.17728	10.8667	8.76036	10.6695	8.71044	7.37873	0.867206
68	7.07506	7.82509	6.06579	6.54432	5.90022	6.70602	5.21501	6.36935	10.9525	8.44578	10.1219	8.3743	7.46628	0.736234
69	7.24732	7.81072	6.14094	8.07677	6.11249	6.76468	5.33817	6.5202	10.9694	8.20219	9.6112	8.0842	7.57319	0.862873
70	7.46961	7.77988	6.21328	9.40324	6.23312	6.79288	5.46136	6.64455	10.919	8.01127	9.23287	7.83166	7.66606	1.13732
71	7.68633	7.74505	6.27809	10.307	6.33908	6.7996	5.61253	6.75272	10.7864	7.84394	8.99177	7.62789	7.73087	1.35361
72	7.88235	7.70977	6.35923	10.8871	6.46884	6.7987	5.74786	6.84923	10.5829	7.71692	8.806	7.47434	7.7736	1.49175
73	8.06689	7.67204	6.44339	11.3698	6.62721	6.81203	5.88018	6.93696	10.3888	7.6409	8.61782	7.34316	7.81659	1.60521
74	8.23146	7.64405	6.50482	11.8955	6.76809	6.86311	6.06341	7.03582	10.2089	7.5709	8.40706	7.22778	7.86841	1.73062
75	8.36563	7.63183	6.52442	12.4551	6.85638	6.95317	6.05586	7.16246	10.0583	7.49044	8.17426	7.16965	7.90812	1.89346
76	8.45363	7.63563	6.48215	12.9771	6.89588	7.06862	6.09065	7.3164	9.93585	7.41943	7.96144	7.20124	7.95317	2.04535
77	8.48935	7.6495	6.36417	13.385	6.90823	7.16849	6.03308	7.48514	9.71479	7.36412	7.80829	7.2362	7.96719	2.18002
78	8.54845	7.65681	6.20693	13.6274	6.87425	7.22793	6.02822	7.62632	9.35032	7.35757	7.71564	7.19863	7.95154	2.269
79	8.67034	7.64589	6.0852	13.7143	6.70558	7.27611	6.06516	7.70747	8.908	7.38215	7.65101	7.12478	7.91133	2.31626
80	8.76289	7.62035	6.04032	13.7598	6.18785	7.31908	6.04705	7.73784	8.4381	7.39165	7.63224	7.09963	7.8364	2.38059
81	8.76379	7.567	6.02891	13.8493	5.3378	7.33177	5.98057	7.74627	7.91102	7.38593	7.69578	7.1597	7.72982	2.50757
82	8.74436	7.48909	5.97025	13.9495	4.57115	7.28924	5.91233	7.75162	7.24289	7.36649	7.75996	7.20334	7.60418	2.65375
83	8.74192	7.39221	5.87263	13.9693	4.27143	7.2004	5.82247	7.74194	6.42723	7.33691	7.75179	7.19217	7.4767	2.72288
84	8.70148	7.25743	5.78103	13.8671	4.39386	7.0985	5.68141	7.69265	5.45664	7.23994	7.71229	7.11051	7.33273	2.69542
85	8.61637	7.08384	5.69642	13.6824	4.66786	6.99924	5.55694	7.58216	4.3683	7.06379	7.65437	6.99791	7.16414	2.62077
86	8.514	6.90602	5.6062	13.5068	4.98418	6.87191	5.47025	7.40591	3.27328	6.86416	7.56537	6.85298	6.98509	2.54543
87	8.36903	6.75768	5.52443	13.2865	5.09366	6.70545	5.38633	7.18207	2.26504	6.57848	7.47364	6.63461	6.77141	2.48306
88	8.15578	6.64988	5.43961	13.1363	5.42944	6.49429	5.23709	6.92281	1.43513	6.24477	7.40921	6.39434	6.57905	2.42681
89	7.88894	6.54575	5.34841	13.0165	5.8424	6.27998	5.16521	6.63703	0.759869	5.96575	7.38134	6.23529	6.42221	2.37733
90	7.65999	6.41171	5.27295	12.9367	6.14469	6.11781	5.09895	6.34385	0.153811	5.87862	7.34491	6.15972	6.29364	2.36017
91	7.50564	6.25178	5.2081	12.9078	6.06867	5.98082	5.05754	6.08466	-0.495182	6.1129	7.29949	6.04349	6.16881	2.38057
92	7.3635	6.07784	5.12514	12.8906	6.08253	5.84212	4.98614	5.81935	-1.23255	6.404	7.24591	5.88806	6.04106	2.4088
93	7.198	5.90157	5.0027	12.8535	6.03778	5.70817	4.94349	5.47871	-1.9057	6.45908	7.24466	5.74341	5.88878	2.43932
94	7.03774	5.73483	4.86792	12.7588	5.92906	5.60047	4.90756	4.97061	-2.34607	6.32486	7.27151	5.51287	5.71418	2.4677
95	6.90768	5.56585	4.76528	12.5797	5.832	5.52711	4.86961	4.29227	-2.57653	6.15747	7.28084	5.11522	5.52638	2.48977
96	6.76728	5.39637	4.69989	12.3318	5.8798	5.45622	4.84395	3.53306	-2.71308	5.99672	7.26813	4.61098	5.33926	2.50908
97	6.59071	5.22715	4.62086	12.0308	6.06253	5.35501	4.84268	2.76752	-2.66082	5.90222	7.19437	4.11067	5.17031	2.53466
98	6.35995	4.98407	4.38802	11.632	6.21853	5.20846	4.86117	2.02466	-2.7367	5.82997	7.00279	3.5737	4.94555	2.56366
99	6.03254	4.55405	3.81854	10.9903	6.11818	4.96901	4.79398	1.25719	-3.13756	5.55244	6.65762	2.80524	4.5343	2.57499
100	5.52943	3.90634	2.80089	9.90435	5.59748	4.57469	4.50651	0.303263	-4.06805	4.86975	6.16281	1.69528	3.81523	2.5537

## Sheet: Able bodied GRF
	GRF Fx											GRF Fy											GRF Fz
Percentage gait cycle	P1	P2	P3	P4	P5	P6	P7	P8	Mean	SD		P1	P2	P3	P4	P5	P6	P7	P8	Mean	SD		P1	P2	P3	P4	P5	P6	P7	P8	Mean	SD
0	-0.00494643	0.000980833	0.0019725	-0.00712235	0.00427333	-0.00919769	0.00177875	-0.00857941	-0.00260506	0.00506688		-0.000426429	-0.0014075	0.00888333	0.027685	0.0140453	0.00707308	0.0170444	0.00364059	0.00956722	0.00912651		0.0838343	0.0386392	0.0325507	0.057065	0.0347913	0.0536292	0.0327825	0.0546241	0.0484895	0.0164783
1	-0.0107521	-0.00450583	-0.0124933	-0.00216941	0.000332667	-0.0177454	0.000155625	-0.0420635	-0.0111552	0.0131604		0.00121786	-0.00301667	0.00857833	0.033665	0.020498	-0.0167992	0.0218787	0.0110159	0.00962974	0.0149083		0.152747	0.0997983	0.100532	0.119823	0.119637	0.164263	0.102898	0.218087	0.134723	0.038727
2	-0.00410571	-0.00587917	-0.022	0.0155671	-0.00765067	-0.00201769	-0.000468125	-0.0108765	-0.00467885	0.00989787		-0.00760286	-0.0270508	-0.0184375	0.0148635	-0.008934	-0.0345077	-0.0107694	-0.0196965	-0.0140169	0.0139336		0.238164	0.206741	0.226629	0.129159	0.275435	0.273708	0.197431	0.340788	0.236007	0.0589586
3	0.0124114	0.00613667	0.0063725	0.0195259	0.0109707	0.0144185	0.0135325	0.0175271	0.0126119	0.00446746		-0.022	-0.0556108	-0.0476367	0.0121805	-0.042534	-0.0589823	-0.03844	-0.0443976	-0.0371776	0.021429		0.330314	0.332486	0.316944	0.169584	0.422693	0.367015	0.369185	0.479115	0.348417	0.0843574
4	0.026845	0.0200083	0.008645	0.0188282	0.02961	0.0240415	0.0328212	0.0502747	0.0263843	0.0114057		-0.0404293	-0.0773842	-0.0779208	0.000957	-0.067936	-0.0794785	-0.0536094	-0.0596341	-0.0569294	0.0253231		0.426296	0.426885	0.407427	0.213273	0.478036	0.437112	0.520224	0.531491	0.430093	0.0924003
5	0.0310929	0.0252817	0.0111542	0.0161635	0.035632	0.0271446	0.038075	0.0457306	0.0287843	0.0106699		-0.0578343	-0.0890483	-0.088365	-0.0175045	-0.0823087	-0.09025	-0.063635	-0.0768935	-0.0707299	0.0230468		0.526833	0.498729	0.50383	0.305673	0.598189	0.512247	0.633083	0.650778	0.52867	0.101341
6	0.0360957	0.027895	0.02163	0.0169741	0.04641	0.03648	0.0414631	0.0433706	0.0337898	0.00992391		-0.0666314	-0.0951808	-0.088845	-0.046681	-0.0817127	-0.0908992	-0.0608325	-0.0854053	-0.0770235	0.0159884		0.613516	0.561771	0.605604	0.449475	0.694899	0.570439	0.701541	0.742745	0.617499	0.088353
7	0.0472014	0.0319867	0.0317667	0.0229312	0.0549573	0.0406138	0.044595	0.0539706	0.0410028	0.010651		-0.06887	-0.0974308	-0.0836433	-0.0712015	-0.0836267	-0.0883231	-0.05113	-0.0852529	-0.0786848	0.0134539		0.676202	0.616772	0.695239	0.561735	0.770229	0.612761	0.778427	0.803469	0.689354	0.0830105
8	0.05355	0.0342692	0.0381517	0.0320553	0.0563627	0.0399569	0.0500425	0.0650518	0.04618	0.0110319		-0.0697114	-0.0914608	-0.0792675	-0.088726	-0.084072	-0.0867231	-0.0438831	-0.0809782	-0.0781028	0.0143712		0.730221	0.663609	0.778213	0.648465	0.834301	0.662514	0.865546	0.853199	0.754509	0.0848225
9	0.0531807	0.0368058	0.0418292	0.0457188	0.0563453	0.0407338	0.0570862	0.0686847	0.0500481	0.00996703		-0.0702314	-0.0802825	-0.0740142	-0.091661	-0.079842	-0.0841892	-0.0407319	-0.08054	-0.0751865	0.0143257		0.774925	0.704124	0.850631	0.722605	0.89015	0.707214	0.935853	0.894572	0.810009	0.0878273
10	0.0548471	0.0380217	0.04359	0.0502553	0.0586067	0.0428577	0.0569325	0.0662871	0.0514248	0.00887626		-0.0725557	-0.0721208	-0.0664225	-0.0862765	-0.0671747	-0.0809415	-0.0372287	-0.0839688	-0.0708362	0.0144911		0.819806	0.741072	0.902009	0.780999	0.931201	0.751901	0.972181	0.927924	0.853386	0.0846822
11	0.0566979	0.0373042	0.0450208	0.0507588	0.0565747	0.0440777	0.0521837	0.0652329	0.0509813	0.00820686		-0.0719879	-0.0640908	-0.0486492	-0.0838235	-0.0546333	-0.0755969	-0.03213	-0.0802876	-0.0638999	0.0165664		0.868217	0.770795	0.929587	0.827672	0.956551	0.793732	0.981968	0.946408	0.884366	0.0751819
12	0.0576486	0.0380658	0.04467	0.0528441	0.0520027	0.0460477	0.0502894	0.0669318	0.0510625	0.00817612		-0.0676543	-0.0524583	-0.0297167	-0.079653	-0.041492	-0.0701554	-0.0252644	-0.0751624	-0.0551945	0.0197363		0.909411	0.790792	0.947714	0.861976	0.970835	0.831652	0.971593	0.954299	0.904784	0.0645343
13	0.0556671	0.0390117	0.0423358	0.0523394	0.0470147	0.0487023	0.0477975	0.0672788	0.0500184	0.00814766		-0.0550129	-0.0409942	-0.0124892	-0.0730305	-0.0344433	-0.0638423	-0.0232875	-0.0664247	-0.0461906	0.0204467		0.934591	0.805814	0.956365	0.88714	0.980095	0.858349	0.954	0.963732	0.917511	0.0571016
14	0.05335	0.0385608	0.03775	0.0508712	0.0443193	0.0474854	0.0445606	0.0639694	0.0476083	0.00798798		-0.0400614	-0.0303433	0.00536	-0.061304	-0.0263967	-0.0535392	-0.0280906	-0.0583906	-0.0365957	0.0204949		0.940961	0.82576	0.954271	0.905367	0.982605	0.877704	0.933912	0.977146	0.924716	0.0496221
15	0.0493007	0.0377033	0.0340175	0.0469682	0.0390127	0.0480708	0.0429244	0.0608288	0.0448533	0.00787553		-0.0303443	-0.0243242	0.010275	-0.053788	-0.0276773	-0.0430877	-0.0326037	-0.0494135	-0.0313705	0.018593		0.943042	0.843183	0.951783	0.926738	0.987147	0.890276	0.916942	0.986412	0.93069	0.0452563
16	0.0453007	0.0347783	0.0319583	0.0462459	0.0346687	0.0484292	0.0418669	0.0565218	0.0424712	0.00779516		-0.01969	-0.0233175	0.00989833	-0.0486965	-0.0312173	-0.03596	-0.0321981	-0.0461565	-0.0284172	0.0172308		0.944861	0.855548	0.94719	0.935042	0.987973	0.915325	0.905619	0.987434	0.934874	0.040872
17	0.0406664	0.0321258	0.0311433	0.0457118	0.035236	0.0478492	0.0438275	0.0520029	0.0410704	0.00713593		-0.0149421	-0.0207675	0.0066425	-0.0476925	-0.0381693	-0.0322169	-0.0366019	-0.0419365	-0.0282105	0.0165823		0.945272	0.862174	0.941857	0.947877	0.988225	0.942434	0.913514	0.982548	0.940488	0.0370668
18	0.0374279	0.03352	0.0328058	0.0464271	0.0369627	0.0474769	0.0469025	0.0467471	0.0410337	0.0060355		-0.0114879	-0.020165	0.00275833	-0.055035	-0.0437073	-0.0276192	-0.0353738	-0.0396888	-0.0287898	0.0174781		0.942942	0.866428	0.931459	0.963655	0.988363	0.962333	0.92447	0.977394	0.94463	0.0359855
19	0.0336607	0.0354325	0.0361333	0.0476653	0.0396407	0.0498208	0.0443013	0.0420024	0.0410821	0.00552806		-0.00684643	-0.0210375	-0.00337	-0.0588625	-0.0495247	-0.0252815	-0.0323925	-0.0347471	-0.0290078	0.0179669		0.939477	0.87383	0.925004	0.96792	0.996392	0.976352	0.938395	0.971145	0.948564	0.0358302
20	0.0345514	0.0380392	0.0405958	0.0500141	0.044194	0.0518031	0.0420712	0.03996	0.0426536	0.00546615		-0.00561214	-0.0254108	-0.0115	-0.061569	-0.0518987	-0.02471	-0.0347513	-0.0325	-0.030994	0.0176179		0.937995	0.884667	0.931684	0.964161	1.00307	0.980185	0.950757	0.971211	0.952967	0.0336461
21	0.0360586	0.0416283	0.0454225	0.0534359	0.0458833	0.0526308	0.0430694	0.0385906	0.0445899	0.00575686		-0.00522714	-0.0297325	-0.0174642	-0.0610765	-0.0465787	-0.0264338	-0.0342881	-0.0329876	-0.0317236	0.0159208		0.940332	0.89311	0.948305	0.954915	1.00363	0.982278	0.959389	0.976827	0.957348	0.0309249
22	0.0351293	0.0448367	0.0529525	0.0537735	0.047346	0.0545415	0.0400262	0.0398218	0.0460534	0.0068638		-0.004485	-0.0312567	-0.0188642	-0.058393	-0.0424273	-0.0267385	-0.0314081	-0.0332682	-0.0308551	0.0148099		0.942572	0.891666	0.958454	0.947605	1.00393	0.988962	0.959163	0.985522	0.959734	0.0326907
23	0.0360021	0.0441417	0.0526092	0.0536959	0.0460247	0.0555015	0.0367775	0.0417406	0.0458116	0.00706675		-0.00462286	-0.0243058	-0.0124058	-0.0540465	-0.0333267	-0.0241131	-0.0304906	-0.0320359	-0.0269184	0.013867		0.945202	0.881346	0.955472	0.949805	1.00154	0.991903	0.953218	0.989436	0.958491	0.0356508
24	0.0379614	0.0416425	0.05029	0.0518988	0.042218	0.0562015	0.0355525	0.0422341	0.0447499	0.00676398		-0.00494286	-0.0180592	-0.00902917	-0.048836	-0.0222467	-0.0237346	-0.0259263	-0.0284753	-0.0226563	0.0125093		0.950835	0.878263	0.950571	0.959821	0.995142	1.00075	0.937169	0.992864	0.958177	0.0376239
25	0.0382193	0.042205	0.0505667	0.0527353	0.0394	0.0570392	0.0313144	0.0430271	0.0443134	0.0079713		-0.00358286	-0.0180133	-0.00766333	-0.041202	-0.0126553	-0.0237023	-0.0232513	-0.0230688	-0.0191424	0.010937		0.95175	0.88972	0.954231	0.966278	0.995663	1.0086	0.930492	0.994278	0.961377	0.0366479
26	0.0374807	0.0426642	0.0456508	0.0487118	0.0386653	0.0525715	0.0309488	0.0453629	0.042757	0.00643209		0.000908571	-0.0183792	-0.00482917	-0.0290385	-0.00504667	-0.0223885	-0.0272781	-0.01671	-0.0153452	0.0104368		0.939512	0.910554	0.965884	0.973087	1.00069	1.00297	0.941107	0.997175	0.966373	0.0315969
27	0.0329471	0.0432542	0.0443967	0.0450259	0.035806	0.0491185	0.0289119	0.0473124	0.0408466	0.00685877		0.00560071	-0.0185625	-0.00609167	-0.021638	0.000107333	-0.0225569	-0.0290575	-0.00719882	-0.0124247	0.0114633		0.93235	0.919542	0.973101	0.973332	1.00731	0.989621	0.945039	0.996825	0.967139	0.029661
28	0.0332714	0.0408183	0.040215	0.0425435	0.0336867	0.0474123	0.0224075	0.0469488	0.0384129	0.00778534		0.00576071	-0.0116558	-0.00186833	-0.01418	0.00194133	-0.0229215	-0.0294363	0.00537529	-0.00837308	0.0124363		0.943081	0.897401	0.963	0.971927	1.00463	0.982156	0.942874	0.991179	0.962031	0.0317641
29	0.033855	0.0341483	0.029715	0.0409294	0.032366	0.0433338	0.0192819	0.0432365	0.0346082	0.00754311		0.00706857	-0.00822917	0.000655833	-0.006335	0.00185267	-0.02222	-0.0245519	0.01599	-0.00447112	0.0130094		0.963189	0.872813	0.958015	0.964594	0.993863	0.974732	0.926499	0.987145	0.955106	0.0365172
30	0.0313471	0.0360392	0.030625	0.0383259	0.0293107	0.0381	0.015855	0.0412135	0.032602	0.00746443		0.00960286	-0.00718667	-0.0003275	4e-06	0.000424	-0.0224346	-0.0223381	0.0182441	-0.00300149	0.0132629		0.96734	0.871741	0.951163	0.95277	0.985535	0.972017	0.922199	1.00097	0.952967	0.0378845
31	0.0249107	0.0381708	0.0266742	0.0390418	0.02973	0.0363469	0.0169806	0.0431265	0.0318727	0.0082127		0.0100171	-0.0105958	-0.003075	0.004078	-0.00431733	-0.0247669	-0.021025	0.0181806	-0.00393804	0.0137807		0.952839	0.883484	0.961776	0.949812	0.987016	0.980747	0.931432	1.02201	0.958639	0.0384371
32	0.0203393	0.036145	0.0263792	0.0439882	0.03193	0.0369008	0.0197163	0.0445571	0.0324945	0.00907677		0.00835	-0.0120292	-0.00778833	0.00782	-0.009864	-0.0256377	-0.0179306	0.0188788	-0.00477512	0.0140816		0.938409	0.892703	0.966793	0.956681	0.994301	0.984718	0.94232	1.03355	0.963684	0.0394545
33	0.0197436	0.0340242	0.0235092	0.0482571	0.0299027	0.0348392	0.0189594	0.04469	0.0317407	0.0102086		0.00621357	-0.0131092	-0.0114208	0.0055785	-0.01369	-0.0278631	-0.0130644	0.0221176	-0.00565472	0.0147472		0.937693	0.884116	0.9619	0.976289	0.998114	0.982971	0.94583	1.02228	0.963649	0.0394943
34	0.0190786	0.0307242	0.0192192	0.0494971	0.0273513	0.0336231	0.0215531	0.0411641	0.0302763	0.0101961		0.00326	-0.0149442	-0.0125942	0.004022	-0.0163213	-0.0323338	-0.0074975	0.0276388	-0.00609627	0.0167459		0.94315	0.875111	0.939899	0.998629	0.996223	0.97807	0.941066	0.995996	0.958518	0.0397833
35	0.0165086	0.03156	0.0163983	0.0487282	0.026078	0.0346354	0.0251244	0.0384565	0.0296862	0.0103173		-0.000358571	-0.01575	-0.0116917	0.001864	-0.015304	-0.0330554	-0.00231375	0.0271347	-0.00618433	0.0163971		0.940287	0.864769	0.918183	1.00571	0.984985	0.962126	0.932246	0.983344	0.948957	0.042226
36	0.0114979	0.031275	0.0176433	0.0453453	0.022742	0.0352708	0.0282987	0.0403165	0.0290487	0.0106927		-0.00403	-0.0155633	-0.007685	-0.000572	-0.0125107	-0.0318962	0.00229063	0.0235659	-0.00580008	0.0149298		0.931669	0.859162	0.898971	0.994736	0.970089	0.953693	0.925055	0.988868	0.94028	0.043283
37	0.00897071	0.0309417	0.0194558	0.0415259	0.0205653	0.0364438	0.0337169	0.04363	0.0294063	0.0112608		-0.00407	-0.0140242	-0.00275667	-0.0034535	-0.00620533	-0.0300792	0.00698625	0.0206459	-0.0041196	0.0137628		0.918905	0.85375	0.889811	0.983592	0.961962	0.954938	0.927374	1.00188	0.936527	0.0459629
38	0.00559071	0.0315342	0.0228933	0.0374324	0.0225353	0.0371738	0.0358419	0.0454694	0.0298089	0.0116417		-0.000786429	-0.008335	0.00773	-0.002508	0.00241867	-0.0239077	0.01568	0.0191359	0.00117843	0.0128184		0.907113	0.850434	0.885177	0.972418	0.95936	0.950929	0.935028	1.00774	0.933525	0.0473444
39	0.00585071	0.0321058	0.0280333	0.0326612	0.0273653	0.0387108	0.0389913	0.0427941	0.0308141	0.0107274		0.00302857	0.000541667	0.0191658	0.002135	0.012844	-0.0153577	0.025825	0.0192606	0.00843037	0.0125076		0.9043	0.847901	0.887454	0.959483	0.962965	0.946807	0.940221	0.993336	0.930308	0.0441086
40	0.00665714	0.0347858	0.03286	0.0276359	0.031992	0.0436085	0.0430444	0.0371194	0.0322129	0.0109109		0.00910714	0.0094475	0.0331667	0.0072175	0.024456	-0.00686615	0.0340813	0.0210594	0.0164587	0.0132641		0.904486	0.846099	0.884935	0.945364	0.972748	0.949631	0.947658	0.970411	0.927667	0.0419393
41	0.00948429	0.0381417	0.0372633	0.0258635	0.0381353	0.0467938	0.0446337	0.0330394	0.0341694	0.0111219		0.0187493	0.0208008	0.0427158	0.0141585	0.0358373	0.00491077	0.0420131	0.0250818	0.0255334	0.0127294		0.905568	0.84351	0.876517	0.928909	0.979969	0.959665	0.952496	0.953229	0.924983	0.0435319
42	0.0140771	0.0421433	0.0417533	0.0273188	0.0440327	0.0493438	0.0451838	0.03167	0.0369404	0.0109853		0.030395	0.0311633	0.0531933	0.023037	0.0483027	0.0173423	0.0484544	0.0310259	0.0353642	0.0122196		0.909616	0.839608	0.875789	0.916737	0.980553	0.968533	0.95953	0.948372	0.924842	0.0457414
43	0.01997	0.0460833	0.0429683	0.0316476	0.0492	0.0531508	0.0484606	0.0333924	0.0406091	0.0105276		0.0422371	0.0457675	0.0644592	0.0317105	0.0585867	0.0287669	0.0577769	0.0412412	0.0463182	0.0121196		0.919521	0.837373	0.879636	0.915434	0.983759	0.96916	0.963124	0.952283	0.927536	0.0466462
44	0.0290014	0.047745	0.0427033	0.0389253	0.0526787	0.0563885	0.0530038	0.0371388	0.0446981	0.00879953		0.0548221	0.0574858	0.0737708	0.040117	0.0673253	0.0406985	0.0665106	0.0530071	0.0567172	0.0114531		0.930716	0.836703	0.886428	0.923489	0.982264	0.967815	0.958613	0.960384	0.930802	0.0454753
45	0.0350829	0.0491383	0.0419133	0.0471182	0.0517367	0.0588146	0.051725	0.0419982	0.0471909	0.00690608		0.0687886	0.066335	0.0788892	0.0490175	0.073458	0.0522685	0.072085	0.0666676	0.0659387	0.00964394		0.941062	0.838881	0.893643	0.940029	0.979961	0.965133	0.948086	0.970725	0.93469	0.0438571
46	0.0400621	0.05164	0.0433967	0.0534382	0.0537247	0.0587769	0.0495937	0.0471059	0.0497173	0.00565337		0.0809536	0.0692333	0.0791425	0.058428	0.0793447	0.0629738	0.0802981	0.0815529	0.0739909	0.0085649		0.946359	0.82978	0.8976	0.952877	0.972893	0.955043	0.939037	0.980698	0.934286	0.0459031
47	0.0444357	0.0498108	0.041115	0.0602147	0.0515173	0.05825	0.049185	0.0541724	0.0510876	0.00605449		0.0899807	0.0695217	0.0794558	0.067135	0.086378	0.0724708	0.09253	0.0974871	0.0818699	0.0106502		0.943966	0.804386	0.894109	0.964807	0.960606	0.941995	0.936512	0.992351	0.929842	0.0541803
48	0.0484764	0.0423658	0.0372275	0.0650676	0.0472413	0.0582969	0.0490112	0.0639776	0.0514581	0.00939791		0.0963071	0.072385	0.082655	0.074091	0.0946313	0.0772092	0.105192	0.113595	0.0895082	0.0142642		0.938452	0.770672	0.884129	0.971101	0.946499	0.923071	0.924263	1.00161	0.919975	0.0651223
49	0.0517407	0.036755	0.0324117	0.06584	0.0461687	0.0565062	0.0504638	0.0691559	0.0511302	0.0120035		0.0983471	0.0746808	0.08845	0.0783855	0.103093	0.0790131	0.111419	0.119518	0.0941133	0.0155262		0.93193	0.743938	0.873646	0.964393	0.932295	0.899523	0.899087	1.001	0.905726	0.0717614
50	0.0545707	0.0328233	0.0308008	0.0634276	0.0472067	0.0531931	0.0482188	0.0736159	0.0504821	0.0134251		0.0968664	0.0712775	0.0955017	0.081762	0.112242	0.0789531	0.118995	0.127759	0.0979196	0.0189646		0.91168	0.723436	0.858254	0.943186	0.915641	0.875268	0.86023	0.989935	0.884704	0.0738017
51	0.049695	0.0293867	0.0317633	0.0629865	0.047624	0.0529585	0.0467356	0.0746047	0.0494693	0.0139392		0.0959371	0.066605	0.105989	0.083835	0.124108	0.0763015	0.123036	0.128572	0.100548	0.0221257		0.879373	0.706818	0.833701	0.913784	0.885053	0.839549	0.806663	0.958631	0.852946	0.0712785
52	0.0460586	0.0291308	0.0265075	0.0619818	0.0481713	0.0472185	0.0445969	0.0723518	0.0470021	0.0142061		0.0923914	0.0538225	0.118337	0.0815955	0.135317	0.0761623	0.125206	0.117959	0.100099	0.0265483		0.842918	0.67746	0.796379	0.871647	0.837028	0.800584	0.733939	0.898586	0.807318	0.0680357
53	0.04424	0.0281675	0.0245075	0.0587829	0.0454993	0.0423854	0.0416637	0.0661688	0.0439269	0.0129949		0.0870643	0.0382542	0.116792	0.0786125	0.136985	0.0759338	0.120912	0.106196	0.0950937	0.0294734		0.797706	0.644778	0.745101	0.814214	0.771823	0.755253	0.641549	0.809278	0.747463	0.0644425
54	0.03789	0.0160792	0.0257417	0.0545982	0.0394147	0.0385962	0.0381031	0.0553071	0.0382163	0.0122873		0.0820807	0.0311908	0.104843	0.080417	0.126399	0.0774585	0.105736	0.08982	0.0872431	0.0262259		0.732449	0.579674	0.6687	0.749814	0.687441	0.692625	0.544386	0.697873	0.66912	0.0668922
55	0.0336836	0.00535333	0.0200642	0.04924	0.0309773	0.0328531	0.0323933	0.0426759	0.0309051	0.0125443		0.0778	0.0293583	0.0895258	0.0826575	0.110259	0.0751892	0.0928827	0.0752576	0.0791163	0.0217606		0.655594	0.507553	0.57316	0.691751	0.577395	0.622785	0.474946	0.577281	0.585058	0.0672445
56	0.0345777	-0.000286667	0.0143208	0.0426947	0.021622	0.0251646	0.0292071	0.0342271	0.0251909	0.0126109		0.0789846	0.032775	0.0703475	0.084185	0.086746	0.0750292	0.0738686	0.0580012	0.0699921	0.0163264		0.624779	0.452789	0.467239	0.640382	0.455664	0.554556	0.415019	0.461449	0.508985	0.0802989
57	0.0300054	-0.00279909	0.00624583	0.0357141	0.0153607	0.0197462	0.0253142	0.0285165	0.019763	0.0121343		0.0728231	0.03184	0.0534767	0.0791235	0.0638447	0.0826877	0.0627858	0.0479865	0.061821	0.0158932		0.539645	0.433292	0.358862	0.578185	0.341644	0.483725	0.386918	0.355934	0.434776	0.0843393
58	0.0257008	-0.00274727	-0.000148333	0.0272606	0.0116347	0.01806	0.0224964	0.0197971	0.0152567	0.0106574		0.0676969	0.0192973	0.0396017	0.067813	0.0430287	0.0882342	0.0470445	0.0459618	0.0523348	0.0199159		0.454525	0.378517	0.250743	0.507888	0.243989	0.440313	0.319219	0.260917	0.357014	0.0964389
59	0.0212038	-0.00238273	-0.00136545	0.0189306	0.00936583	0.009485	0.0232037	0.0122565	0.0113372	0.00903867		0.0626054	0.00614545	0.0337873	0.0599263	0.034715	0.0790317	0.03791	0.0410153	0.044392	0.0209024		0.375293	0.330378	0.177238	0.454355	0.207808	0.353367	0.305633	0.187404	0.298934	0.0932306
60	0.01871	-0.000414545	-0.00486222	0.0109229	0.00900727	0.00330917	0.0138914	0.01066	0.00765301	0.00727435		0.0478108	-0.00467273	0.0103789	0.0471226	0.0200373	0.0569975	-0.00111857	0.034724	0.02641	0.022117		0.305448	0.290102	0.134928	0.373568	0.159059	0.267307	0.224544	0.146127	0.237635	0.0806053
61	0.016655	0.00224727	-0.00980571	0.005186	0.008596	0.00207	0.0101333	0.010365	0.00568086	0.00737904		0.0290408	-0.00953182	-0.00677	0.0403718	0.004567	0.0396618	-0.0224933	0.0221529	0.0121249	0.0224289		0.258816	0.258135	0.1065	0.328972	0.12055	0.206942	0.137695	0.107191	0.1906	0.0793442
62	0.0119583	0.00317222	-0.00821	-0.000396429	0.0107714	-0.000955	0.00796333	0.00802643	0.00404129	0.00646861		0.0129208	-0.0205144	-0.00081	0.0250794	-0.00841	0.02362	-0.0410633	0.00735286	-0.000228089	0.0211716		0.204525	0.281752	0.0958417	0.265617	0.105569	0.156975	0.11628	0.0748429	0.162675	0.0742926
63	0.006293	0.00179	-0.00878667	-0.00348643	0.009044	-0.00403	-0.00179	0.00694	0.000746738	0.00588545		-0.001235	-0.0234	-0.000583333	0.010138	-0.020656	0.0125411	-0.05481	-0.004238	-0.0102804	0.0206542		0.196368	0.317773	0.111037	0.200842	0.09108	0.126159	0.09506	0.066779	0.150637	0.077767
64	0.001015	-0.000807143	-0.01319	-0.005984	0.00561	-0.00462444	-0.00618	0.00792	-0.00203007	0.0064447		-0.00618833	-0.0166471	0.00888	0.00431	-0.0345467	0.00359556	-0.02972	-0.0122486	-0.0103206	0.0150018		0.263847	0.288757	0.094375	0.195577	0.08597	0.09554	0.04484	0.0608243	0.141216	0.0886323
65	-0.00309667	-0.00317	-0.02497	-0.0126771	0.00807333	-0.0056275	0	0.002926	-0.00481775	0.00951034		-0.00624333	-0.0125543	0.00114	-0.00835429	-0.0239	0.00364	0	-0.020154	-0.00830324	0.00939931		0.229017	0.264641	0.10064	0.182174	0.0441733	0.138095	0	0.056626	0.126921	0.0874331
66	-0.006224	-0.00965	-0.03428	-0.0144917	0	-0.0081775	0	0.005845	-0.00837227	0.011496		-0.006598	-0.00739167	-0.01432	-0.02456	0	-0.009485	0	-0.0212525	-0.0104509	0.00847268		0.23951	0.279455	0.05869	0.129605	0	0.109373	0	0.0486975	0.108166	0.0977474
67	-0.0077525	-0.020158	0	-0.01189	0	-0.01124	0	0.001505	-0.00619194	0.00732888		-0.0046675	0.002076	0	-0.0210233	0	-0.01862	0	-0.01353	-0.0069706	0.00872587		0.270065	0.301602	0	0.10851	0	0.086495	0	0.05093	0.1022	0.113021
68	-0.0096	-0.0299725	0	-0.00819	0	-0.01592	0	0.000285	-0.00792469	0.0100543		-0.00229	0.010745	0	-0.02212	0	-0.0261133	0	-0.009415	-0.00614917	0.0116084		0.252975	0.345405	0	0.09511	0	0.07832	0	0.037375	0.101148	0.121465
69	-0.0117925	-0.0350375	0	0.00152	0	-0.01095	0	0.00506	-0.0064	0.01218		-0.0018625	0.0102425	0	-0.01841	0	-0.0262367	0	-0.00862	-0.00561083	0.0109437		0.236245	0.31917	0	0.02906	0	0.0588333	0	0.03907	0.0852973	0.114733
70	-0.01932	-0.03984	0	0	0	-0.00941	0	0.00459	-0.0079975	0.0139572		0.0102667	0.00979	0	0	0	-0.02942	0	-0.00725	-0.00207667	0.011645		0.271957	0.289825	0	0	0	0.059575	0	0.02905	0.0813008	0.116979
71	-0.02105	-0.0423775	0	0	0	-0.00814	0	0	-0.00894594	0.0144264		0.0109667	0.007855	0	0	0	-0.03178	0	0	-0.00161979	0.0120983		0.234653	0.249455	0	0	0	0.06513	0	0	0.0686548	0.102362
72	-0.035285	-0.0426575	0	0	0	-0.00427	0	0	-0.0102766	0.016726		0.01731	0.0041725	0	0	0	-0.01729	0	0	0.000524062	0.00875923		0.291455	0.214943	0	0	0	0.03488	0	0	0.0676597	0.109396
73	-0.039625	-0.0375475	0	0	0	0	0	0	-0.00964656	0.0167164		0.01865	-0.000445	0	0	0	0	0	0	0.00227562	0.00619065		0.2386	0.183528	0	0	0	0	0	0	0.0527659	0.0924245
74	-0.02587	-0.028375	0	0	0	0	0	0	-0.00678063	0.0117611		0.0133567	-0.003635	0	0	0	0	0	0	0.00121521	0.00474078		0.127683	0.159023	0	0	0	0	0	0	0.0358382	0.0625661
75	-0.02283	-0.0207733	0	0	0	0	0	0	-0.00545042	0.00945439		0.01252	-0.00237	0	0	0	0	0	0	0.00126875	0.00432275		0.0977867	0.16955	0	0	0	0	0	0	0.0334171	0.0605968
76	-0.0196167	-0.01609	0	0	0	0	0	0	-0.00446333	0.00778083		0.0106233	-0.00039	0	0	0	0	0	0	0.00127917	0.00353407		0.07211	0.146307	0	0	0	0	0	0	0.0273021	0.0507965
77	-0.026005	-0.0188867	0	0	0	0	0	0	-0.00561146	0.00988091		0.01342	0.00288667	0	0	0	0	0	0	0.00203833	0.00440441		0.078995	0.12558	0	0	0	0	0	0	0.0255719	0.0457974
78	-0.0114033	-0.0219867	0	0	0	0	0	0	-0.00417375	0.00769812		0.00881	0.00557333	0	0	0	0	0	0	0.00179792	0.00321749		0.0464267	0.0983833	0	0	0	0	0	0	0.0181012	0.0339365
79	-0.01321	-0.0215067	0	0	0	0	0	0	-0.00433958	0.00779731		0.01257	0.00704667	0	0	0	0	0	0	0.00245208	0.00446596		0.05016	0.0848367	0	0	0	0	0	0	0.0168746	0.0304862
80	-0.010975	-0.0174667	0	0	0	0	0	0	-0.00355521	0.00636807		0.012155	0.00889	0	0	0	0	0	0	0.00263063	0.00462891		0.03778	0.06892	0	0	0	0	0	0	0.0133375	0.0243777
81	-0.02586	-0.0148367	0	0	0	0	0	0	-0.00508708	0.009232		0.02661	0.0108933	0	0	0	0	0	0	0.00468792	0.00902042		0.04916	0.0574867	0	0	0	0	0	0	0.0133308	0.0231833
82	-0.02026	-0.023855	0	0	0	0	0	0	-0.00551438	0.00959337		0.02521	0.018685	0	0	0	0	0	0	0.00548688	0.00964253		0.04289	0.063	0	0	0	0	0	0	0.0132362	0.0234706
83	-0.01318	-0.021955	0	0	0	0	0	0	-0.00439187	0.00791696		0.01999	0.01834	0	0	0	0	0	0	0.00479125	0.00830893		0.03457	0.05116	0	0	0	0	0	0	0.0107163	0.0190188
84	-0.00679	-0.014345	0	0	0	0	0	0	-0.00264188	0.00495034		0.01617	0.015545	0	0	0	0	0	0	0.00396438	0.00686828		0.02517	0.045345	0	0	0	0	0	0	0.00881437	0.0160785
85	-0.00405	-0.00276	0	0	0	0	0	0	-0.00085125	0.00150927		0.01343	0.01315	0	0	0	0	0	0	0.0033225	0.00575516		0.0226	0.038665	0	0	0	0	0	0	0.00765813	0.013859
86	-0.00274	0.00677	0	0	0	0	0	0	0.00050375	0.00253255		0.01164	0.011165	0	0	0	0	0	0	0.00285062	0.00493886		0.02024	0.034205	0	0	0	0	0	0	0.00680563	0.0122938
87	-0.00213	0.01129	0	0	0	0	0	0	0.001145	0.00389732		0.01141	0.00995	0	0	0	0	0	0	0.00267	0.00463896		0.01946	0.03048	0	0	0	0	0	0	0.0062425	0.0111578
88	-0.00152	0.0358	0	0	0	0	0	0	0.004285	0.0119219		0.01125	0.02343	0	0	0	0	0	0	0.004335	0.00810239		0.01865	0.02995	0	0	0	0	0	0	0.006075	0.0108948
89	0	0.0379	0	0	0	0	0	0	0.0047375	0.0125342		0	0.02216	0	0	0	0	0	0	0.00277	0.00732873		0	0.02536	0	0	0	0	0	0	0.00317	0.00838703
90	0	0	0	0	0	0	0	0	0	0		0	0	0	0	0	0	0	0	0	0		0	0	0	0	0	0	0	0	0	0
91	0	0	0	0	0	0	0	0	0	0		0	0	0	0	0	0	0	0	0	0		0	0	0	0	0	0	0	0	0	0
92	0	0	0	0	0	0	0	0	0	0		0	0	0	0	0	0	0	0	0	0		0	0	0	0	0	0	0	0	0	0
93	0	0	0	0	0	0	0	0	0	0		0	0	0	0	0	0	0	0	0	0		0	0	0	0	0	0	0	0	0	0
94	0	0	0	0	0	0	0	0	0	0		0	0	0	0	0	0	0	0	0	0		0	0	0	0	0	0	0	0	0	0
95	0	0	0	0	0	0	0	0	0	0		0	0	0	0	0	0	0	0	0	0		0	0	0	0	0	0	0	0	0	0
96	0	0	0	0	0	0	0	0	0	0		0	0	0	0	0	0	0	0	0	0		0	0	0	0	0	0	0	0	0	0
97	0	0	0	0	0	0	0	0	0	0		0	0	0	0	0	0	0	0	0	0		0	0	0	0	0	0	0	0	0	0
98	0	0	0	0	0	0	0	0	0	0		0	0	0	0	0	0	0	0	0	0		0	0	0	0	0	0	0	0	0	0
99	0	0	0	0	0	0	0	0	0	0		0	0	0	0	0	0	0	0	0	0		0	0	0	0	0	0	0	0	0	0
100	0	0	0	0	0	0	0	0	0	0		0	0	0	0	0	0	0	0	0	0		0	0	0	0	0	0	0	0	0	0

## Sheet: SCI GRF
	GRF Fx							GRF Fy							GRF Fz
Percentage gait cycle	P9	P10	P11	P12	Mean	SD		P9	P10	P11	P12	Mean	SD		P9	P10	P11	P12	Mean	SD
0	-0.00277778	0.00435909	-0.002721	0.006044	0.00122608	0.0040199		0.00740778	0.00986455	0.000979	0.008293	0.00663608	0.00338255		0.113849	0.0280327	0.040255	0.035021	0.0542894	0.034659
1	0.00644556	0.006025	-0.038959	0.006404	-0.00502111	0.0195947		0.00798111	0.002611	0.014251	0.006287	0.00778253	0.00420897		0.232678	0.062596	0.181499	0.070496	0.136817	0.0726171
2	0.0236689	0.00433364	-0.026785	0.007304	0.00213038	0.0182457		-0.0510844	-0.0135655	-0.055173	-0.007451	-0.0318185	0.0214683		0.338049	0.0657027	0.282958	0.093752	0.195115	0.11744
3	0.03533	0.00446364	-0.006429	0.008233	0.0103994	0.0153676		-0.108269	-0.0289664	-0.070439	-0.021229	-0.0572258	0.0349083		0.553964	0.0986582	0.348129	0.131379	0.283033	0.183463
4	0.0473211	0.00428091	0.013227	0.011427	0.019064	0.0166538		-0.134611	-0.0549691	-0.091259	-0.041146	-0.0804963	0.0362089		0.642587	0.191495	0.401152	0.205811	0.360261	0.182836
5	0.0586122	0.00899455	0.0129	0.015359	0.0239664	0.0201311		-0.13333	-0.0790218	-0.099723	-0.066973	-0.094762	0.0251599		0.742216	0.254327	0.515931	0.300937	0.453353	0.193778
6	0.0735622	0.0169327	0.01579	0.017237	0.0308805	0.0246482		-0.124964	-0.103921	-0.100232	-0.083388	-0.103126	0.0147945		0.808573	0.3387	0.579589	0.386066	0.528232	0.185312
7	0.0702644	0.0269864	0.015506	0.025433	0.0345475	0.0210863		-0.12247	-0.11675	-0.105127	-0.095766	-0.110028	0.010337		0.857212	0.42038	0.653996	0.451163	0.595688	0.175652
8	0.0666189	0.0336664	0.020888	0.035488	0.0391653	0.016819		-0.117616	-0.122125	-0.109677	-0.106024	-0.113861	0.00635064		0.903026	0.493226	0.720389	0.517116	0.658439	0.166529
9	0.0623622	0.03859	0.0268	0.038784	0.0416341	0.0129141		-0.10099	-0.13209	-0.110755	-0.104369	-0.112051	0.0120893		0.933266	0.567183	0.786519	0.567589	0.713639	0.155183
10	0.0519444	0.0419209	0.02233	0.0414	0.0393988	0.0107133		-0.0889378	-0.141935	-0.106318	-0.095028	-0.108055	0.0205309		0.953849	0.626709	0.83586	0.602181	0.75465	0.146536
11	0.0443844	0.0471382	0.02089	0.043024	0.0388592	0.0104798		-0.0618711	-0.144629	-0.096273	-0.087518	-0.0975728	0.0299654		0.95292	0.680245	0.868497	0.638882	0.785136	0.129897
12	0.0341789	0.0506582	0.020287	0.039977	0.0362753	0.0109612		-0.0465633	-0.136668	-0.080253	-0.08014	-0.0859061	0.0323645		0.93166	0.721446	0.899421	0.668064	0.805148	0.112573
13	0.0254956	0.0488791	0.016489	0.036091	0.0317387	0.0120858		-0.0290822	-0.122485	-0.064896	-0.07637	-0.0732084	0.0333708		0.918836	0.751868	0.913862	0.692099	0.819166	0.0994691
14	0.0181167	0.0446618	0.013667	0.034153	0.0276496	0.0124308		-0.0219456	-0.104643	-0.050867	-0.072631	-0.0625216	0.0302433		0.915511	0.779706	0.927102	0.715206	0.834381	0.0899601
15	0.0137711	0.04123	0.010728	0.033059	0.024697	0.0128235		-0.0268	-0.0872127	-0.041488	-0.05933	-0.0537077	0.0225141		0.936672	0.807415	0.930012	0.732707	0.851702	0.0858392
16	0.0115778	0.0378773	0.005787	0.030077	0.0213298	0.0131055		-0.0340733	-0.0739309	-0.024249	-0.046648	-0.0447253	0.0186374		0.969871	0.832292	0.933001	0.74638	0.870386	0.0875308
17	0.0126211	0.0353509	0.003732	0.027051	0.0196888	0.012289		-0.0431289	-0.05187	-0.009134	-0.042634	-0.0366917	0.0163291		1.0005	0.847965	0.937796	0.755791	0.885513	0.0924566
18	0.0196544	0.0326318	0.003318	0.02473	0.0200836	0.0107275		-0.0436889	-0.0364591	-0.004403	-0.032738	-0.0293222	0.0149162		1.02879	0.859476	0.939968	0.757123	0.896339	0.100233
19	0.0256511	0.03178	0.003074	0.021615	0.02053	0.0107084		-0.0522556	-0.0239573	0.005885	-0.024624	-0.023738	0.0205646		1.04753	0.86333	0.940511	0.757881	0.902314	0.105981
20	0.0339744	0.0308564	0.002398	0.020123	0.021838	0.0123438		-0.0553789	-0.00938636	0.015169	-0.018274	-0.0169676	0.0253346		1.05154	0.864067	0.931815	0.763483	0.902727	0.104733
21	0.0410044	0.0284173	0.001628	0.017389	0.0221097	0.0144791		-0.0460967	0.00216545	0.020813	-0.01202	-0.00878455	0.0244876		1.04485	0.869437	0.931858	0.771881	0.904506	0.0990747
22	0.0475456	0.0270291	0.001943	0.016944	0.0233654	0.01657		-0.0385078	0.00557909	0.019522	-0.010559	-0.00599142	0.0215812		1.04689	0.877468	0.940747	0.779309	0.911105	0.0972356
23	0.0509533	0.0264673	0.001439	0.015747	0.0236517	0.0180914		-0.0354844	0.00502182	0.024399	-0.007617	-0.00342016	0.0217423		1.06885	0.885747	0.955003	0.787523	0.924282	0.10251
24	0.0539678	0.0273555	0.003358	0.017405	0.0255216	0.0185044		-0.0325244	0.00406818	0.022833	-0.002549	-0.00204307	0.0199094		1.09324	0.886387	0.954153	0.792401	0.931545	0.109609
25	0.0493933	0.0275773	0.002633	0.015077	0.0236702	0.0172725		-0.0262978	0.00194455	0.024663	0.005807	0.00152919	0.0182208		1.10476	0.878902	0.960405	0.785094	0.93229	0.117316
26	0.0454211	0.0289945	0.002107	0.014376	0.0227247	0.0161959		-0.0227633	0.00460636	0.020111	0.011574	0.00338201	0.0160627		1.0952	0.86469	0.966427	0.788587	0.928726	0.114972
27	0.0387856	0.0278464	0.001995	0.015512	0.0210347	0.0137341		-0.02214	0.00926545	0.013953	0.012442	0.00338011	0.0148309		1.0814	0.855596	0.997029	0.79287	0.931723	0.113735
28	0.0351478	0.0268382	0.005071	0.015843	0.020725	0.0113388		-0.0221933	0.00811	0.005752	0.008164	-4.18333e-05	0.0128262		1.07536	0.863368	1.02361	0.815701	0.944507	0.10788
29	0.0276056	0.0272236	0.005125	0.016562	0.019129	0.00922058		-0.0169533	0.00383909	0.003204	0.010268	8.94394e-05	0.0102203		1.05584	0.878754	1.02112	0.827437	0.945789	0.0952471
30	0.0198011	0.0248609	0.000148	0.0139	0.0146775	0.00924208		-0.0119233	0.00286455	-0.001036	0.011399	0.000326053	0.00838088		1.04161	0.88404	1.00839	0.829253	0.940823	0.0871716
31	0.0173644	0.0216709	-0.003346	0.012399	0.0120221	0.00945992		-0.00955778	0.00160545	-0.007674	0.011389	-0.00105933	0.00833726		1.03737	0.871781	1.00838	0.83616	0.938423	0.0859996
32	0.0169956	0.01811	-0.004065	0.013415	0.0111139	0.00893355		-0.00253111	-0.000645455	-0.018223	0.010672	-0.00268189	0.0102959		1.03138	0.85832	1.0161	0.846569	0.938091	0.0859175
33	0.0195978	0.0179445	-0.005441	0.015888	0.0119973	0.0101534		0.0105711	-0.00873	-0.021584	0.005063	-0.00366997	0.0125059		1.02837	0.858219	1.00869	0.867304	0.940646	0.0782612
34	0.0232267	0.0187791	-0.011037	0.013565	0.0111334	0.013249		0.0258144	-0.0162545	-0.021944	0.001783	-0.00265028	0.0186227		1.0293	0.86043	0.991236	0.890152	0.94278	0.0696152
35	0.0321356	0.0114227	-0.012881	0.011714	0.0105978	0.0159457		0.0392111	-0.0177582	-0.021367	0.005343	0.00135723	0.0241381		1.02595	0.868446	0.981095	0.907339	0.945707	0.0615069
36	0.0399478	0.00644636	-0.008643	0.009913	0.011916	0.0176237		0.05325	-0.0212373	-0.020653	0.008198	0.00488943	0.0303509		1.01997	0.883402	0.983952	0.91885	0.951544	0.0534909
37	0.0456333	0.00743727	-0.004993	0.010644	0.0146804	0.0188008		0.0655622	-0.0207955	-0.017674	0.009608	0.00917519	0.0346367		1.01325	0.905056	0.995283	0.937439	0.962757	0.0435251
38	0.0514889	0.00756727	-0.002133	0.014193	0.017779	0.02031		0.0736844	-0.0175064	-0.008958	0.016134	0.0158385	0.0356125		1.01613	0.931813	1.00365	0.951981	0.975892	0.0350136
39	0.0576144	0.00776091	0.00231	0.018615	0.0215751	0.0216193		0.0795189	-0.0108209	0.001651	0.022042	0.0230977	0.0346226		1.02588	0.958438	1.00387	0.968841	0.989258	0.0270249
40	0.0596356	0.0135373	0.007606	0.023495	0.0260685	0.0201945		0.0792811	9e-05	0.020723	0.029207	0.0323253	0.0291046		1.03289	0.973546	1.00065	0.98441	0.997876	0.0224008
41	0.0612989	0.0203482	0.012571	0.028328	0.0306365	0.0185588		0.07937	0.0158555	0.040557	0.03797	0.0434381	0.0228588		1.03456	0.981476	1.00443	1.00263	1.00577	0.0189113
42	0.0609222	0.0255436	0.014617	0.033681	0.033691	0.0171153		0.0702667	0.0317418	0.061661	0.048112	0.0529454	0.0145683		1.02877	0.991863	1.01873	1.01459	1.01349	0.0135072
43	0.0597133	0.0329309	0.01854	0.042243	0.0383568	0.0149445		0.06362	0.0543582	0.07227	0.060201	0.0626123	0.0064852		1.01039	0.995175	1.03365	1.02008	1.01482	0.0140329
44	0.0565189	0.0387591	0.02174	0.051071	0.0420222	0.0133609		0.05948	0.0746218	0.08559	0.069084	0.072194	0.00944279		0.986003	0.993777	1.03624	1.01942	1.00886	0.0200682
45	0.0534978	0.0400173	0.018514	0.057028	0.0422643	0.0151103		0.0577367	0.0911709	0.090247	0.074971	0.0785314	0.0136208		0.964034	1.00581	1.02474	1.02384	1.00461	0.0246108
46	0.0526044	0.0456536	0.016518	0.059494	0.0435675	0.0163657		0.0575311	0.101845	0.091352	0.081305	0.0830084	0.0164046		0.945348	1.01046	1.01117	1.02876	0.998936	0.0317952
47	0.0497767	0.04451	0.013332	0.061428	0.0422617	0.0177891		0.0616	0.109141	0.088419	0.090158	0.0873295	0.0169332		0.921257	1.00589	0.988972	1.03635	0.988117	0.0421702
48	0.0491722	0.0409536	0.005217	0.062056	0.0393497	0.0210931		0.0638089	0.118138	0.082807	0.096093	0.0902118	0.019789		0.889378	1.00529	0.963109	1.03973	0.974378	0.0560783
49	0.0484756	0.0417109	-0.002	0.061092	0.0373196	0.0237429		0.0706622	0.127456	0.075698	0.101674	0.0938726	0.0226813		0.867141	0.992995	0.943062	1.04373	0.961732	0.0651864
50	0.0539622	0.0423327	-0.005774	0.061166	0.0379217	0.0261073		0.0868811	0.127602	0.069758	0.106236	0.0976192	0.0215914		0.831888	0.975399	0.924486	1.0312	0.940742	0.0733088
51	0.05375	0.0437855	-0.010636	0.061428	0.0370819	0.0282511		0.0971956	0.127226	0.063907	0.108157	0.0991215	0.0229962		0.776654	0.945025	0.911097	0.996992	0.907442	0.0814715
52	0.0522267	0.04522	-0.01212	0.060428	0.0364387	0.0285474		0.0923456	0.126004	0.062868	0.108147	0.097341	0.023193		0.722962	0.905965	0.907104	0.951116	0.871787	0.0878313
53	0.0514389	0.0466373	-0.009777	0.060986	0.0373213	0.0276783		0.0928833	0.122293	0.066357	0.114709	0.0990605	0.0217502		0.637488	0.847368	0.907867	0.889161	0.820471	0.107892
54	0.0388433	0.0454773	-0.005199	0.05841	0.0343829	0.0239113		0.0821156	0.11828	0.076033	0.11273	0.0972896	0.0184465		0.513631	0.766933	0.901935	0.813845	0.749086	0.144321
55	0.0245933	0.0443273	0.002486	0.051981	0.0308469	0.0191821		0.0667367	0.112163	0.092335	0.107913	0.0947868	0.0177978		0.390019	0.681948	0.890103	0.735923	0.674498	0.181137
56	0.0228044	0.0432318	0.009399	0.050951	0.0315966	0.0164317		0.0587367	0.105535	0.11064	0.108765	0.0959193	0.0215449		0.300036	0.596015	0.855103	0.661127	0.60307	0.19923
57	0.0173762	0.0409582	0.015939	0.048509	0.0306956	0.0142986		0.0442512	0.104881	0.114333	0.10767	0.0927838	0.0282299		0.256209	0.507403	0.780057	0.579124	0.530698	0.187358
58	0.0143171	0.0387464	0.008157	0.042072	0.0258231	0.0147946		0.0291886	0.111198	0.100032	0.095249	0.0839169	0.0321231		0.189361	0.420955	0.674741	0.507964	0.448255	0.175094
59	0.00458143	0.0303491	0.001177	0.03702	0.0182819	0.0156286		0.0150014	0.0996036	0.085915	0.0958078	0.074082	0.0344743		0.119641	0.336744	0.561093	0.479166	0.374161	0.167444
60	0.003308	0.0209727	-0.002172	0.0303289	0.0131094	0.0131142		0.012118	0.0805427	0.07789	0.0881556	0.0646766	0.0305778		0.084284	0.263557	0.470636	0.390986	0.302366	0.145974
61	0.00503333	0.0191436	-0.009105	0.02547	0.0101355	0.0133466		-0.00378	0.0746864	0.067684	0.0823312	0.0552304	0.0344612		0.0627333	0.20497	0.381196	0.340848	0.247437	0.125036
62	-0.00048	0.01643	-0.014945	0.0186425	0.00491187	0.0136434		-0.013895	0.0651373	0.05096	0.0645075	0.0416774	0.0325808		0.03875	0.151981	0.30871	0.257167	0.189152	0.103589
63	0	0.012706	-0.016873	0.0170775	0.00322763	0.013192		0	0.048079	0.032334	0.0475125	0.0319814	0.0195146		0	0.119552	0.245977	0.194545	0.140019	0.0924992
64	0	0.0107844	-0.016787	0.0153838	0.0023453	0.0123771		0	0.0387889	0.015758	0.03674	0.0228217	0.015964		0	0.0959756	0.189614	0.139885	0.106369	0.0697772
65	0	0.01137	-0.014685	0.014755	0.00286	0.01151		0	0.0278313	0.001754	0.0323683	0.0154884	0.0147123		0	0.0770663	0.147951	0.123107	0.087031	0.0563169
66	0	0.00935625	-0.012783	0.0129217	0.00237373	0.00994203		0	0.0129538	-0.008688	0.0163483	0.00515352	0.0100538		0	0.0568525	0.118043	0.0897517	0.0661618	0.0439095
67	0	0.01115	-0.0131589	0.011505	0.00237403	0.0100908		0	0.00829167	-0.0114556	0.00640667	0.000810694	0.00772007		0	0.04945	0.0983889	0.066875	0.0536785	0.0356105
68	0	0.009728	-0.0113475	0.010196	0.00214413	0.00878876		0	0.002488	-0.01438	0.00247	-0.0023555	0.00701573		0	0.0386	0.0859663	0.054242	0.0447021	0.0309405
69	0	0.01097	-0.016262	0.011165	0.00146825	0.0111896		0	0.000653333	-0.014308	-0.0020225	-0.00391929	0.0060785		0	0.0354933	0.096234	0.04575	0.0443693	0.0344212
70	0	0.00804333	-0.017188	0.00897	-4.36667e-05	0.0104949		0	-0.00809333	-0.022086	-0.00645	-0.00915733	0.00805402		0	0.0278867	0.083744	0.0323225	0.0359883	0.0302276
71	0	0.00711	-0.014592	0.01153	0.001012	0.00990357		0	-0.00696	-0.027408	-0.010015	-0.0110957	0.010093		0	0.02656	0.073492	0.03079	0.0327105	0.0263374
72	0	0	-0.012708	0	-0.003177	0.00550273		0	0	-0.028546	0	-0.0071365	0.0123608		0	0	0.061328	0	0.015332	0.0265558
73	0	0	-0.01285	0	-0.0032125	0.00556421		0	0	-0.034225	0	-0.00855625	0.0148199		0	0	0.060005	0	0.0150013	0.0259829
74	0	0	-0.00921333	0	-0.00230333	0.00398949		0	0	-0.03471	0	-0.0086775	0.0150299		0	0	0.05652	0	0.01413	0.0244739
75	0	0	-0.00607333	0	-0.00151833	0.00262983		0	0	-0.0272933	0	-0.00682333	0.0118184		0	0	0.0447267	0	0.0111817	0.0193672
76	0	0	-0.004685	0	-0.00117125	0.00202866		0	0	-0.026645	0	-0.00666125	0.0115376		0	0	0.04148	0	0.01037	0.0179614
77	0	0	-0.0032	0	-0.0008	0.00138564		0	0	-0.017915	0	-0.00447875	0.00775742		0	0	0.02877	0	0.0071925	0.0124578
78	0	0	-0.00436	0	-0.00109	0.00188794		0	0	-0.01981	0	-0.0049525	0.00857798		0	0	0.03023	0	0.0075575	0.01309
79	0	0	0	0	0	0		0	0	0	0	0	0		0	0	0	0	0	0
80	0	0	0	0	0	0		0	0	0	0	0	0		0	0	0	0	0	0
81	0	0	0	0	0	0		0	0	0	0	0	0		0	0	0	0	0	0
82	0	0	0	0	0	0		0	0	0	0	0	0		0	0	0	0	0	0
83	0	0	0	0	0	0		0	0	0	0	0	0		0	0	0	0	0	0
84	0	0	0	0	0	0		0	0	0	0	0	0		0	0	0	0	0	0
85	0	0	0	0	0	0		0	0	0	0	0	0		0	0	0	0	0	0
86	0	0	0	0	0	0		0	0	0	0	0	0		0	0	0	0	0	0
87	0	0	0	0	0	0		0	0	0	0	0	0		0	0	0	0	0	0
88	0	0	0	0	0	0		0	0	0	0	0	0		0	0	0	0	0	0
89	0	0	0	0	0	0		0	0	0	0	0	0		0	0	0	0	0	0
90	0	0	0	0	0	0		0	0	0	0	0	0		0	0	0	0	0	0
91	0	0	0	0	0	0		0	0	0	0	0	0		0	0	0	0	0	0
92	0	0	0	0	0	0		0	0	0	0	0	0		0	0	0	0	0	0
93	0	0	0	0	0	0		0	0	0	0	0	0		0	0	0	0	0	0
94	0	0	0	0	0	0		0	0	0	0	0	0		0	0	0	0	0	0
95	0	0	0	0	0	0		0	0	0	0	0	0		0	0	0	0	0	0
96	0	0	0	0	0	0		0	0	0	0	0	0		0	0	0	0	0	0
97	0	0	0	0	0	0		0	0	0	0	0	0		0	0	0	0	0	0
98	0	0	0	0	0	0		0	0	0	0	0	0		0	0	0	0	0	0
99	0	0	0	0	0	0		0	0	0	0	0	0		0	0	0	0	0	0
100	0	0	0	0	0	0		0	0	0	0	0	0		0	0	0	0	0	0
